# Supplementary material for: Breeding history and candidate genes responsible for black skin of Xichuan black-bone chicken
Source: BMC Genomics. 2020 Jul 23;21:511. doi: 10.1186/s12864-020-06900-8 (PMC7376702; doi:10.1186/s12864-020-06900-8)
Supplement: Supplementary file 5 — Additional file 5: Supplementary Table S1. Data sources for chickens used in this study. [file 12864_2020_6900_MOESM5_ESM.xlsx]

## Sheet: Sheet1
Supplementary table S1 Data sources for chickens used in this study
Population	Source of data	Number of individuals
Xichuan black-bone chickens	This study	5
Tibetan chicken	Download from NCBI	5
Xishuangbanna game fowl	Download from NCBI	5
Yunnan village chicken	Download from NCBI	5
Red Junglefowl	Download from NCBI	5
Dongxiang blue-eggshell chicken	Download from NCBI	1
Silkie chicken	Download from NCBI	1
Luxi fighting chicken	Download from NCBI	1
Wenchang chicken	Download from NCBI	1
