# Supplementary material for: Breeding history and candidate genes responsible for black skin of Xichuan black-bone chicken
Source: BMC Genomics. 2020 Jul 23;21:511. doi: 10.1186/s12864-020-06900-8 (PMC7376702; doi:10.1186/s12864-020-06900-8)
Supplement: Supplementary file 6 — Additional file 6: Supplementary Table S2. Statistical summary for analysis of downloaded chicken sequence data (24 libraries). [file 12864_2020_6900_MOESM6_ESM.xlsx]

## Sheet: Sheet1
Supplementary table S2 Statistical summary for analysis of downloaded chicken sequence data (24 libraries)
SampleID	Clean Reads	Clean base	GC(%)	Q30(%)	Mapped Ratio(%)	Cover base	Average depth
DX	80399983	16079996600	41.22	86.98	99.59	1112024074	11.55
LX	73063614	14612722800	41.83	84.54	99.71	1111473999	9.63
YVC1	103446779	20689355800	48.53	80.5	98.89	1041541276	16.38
YVC2	133234943	26646988600	41.93	81.81	99.16	1133636581	20.47
YVC3	150911429	30182285800	45.87	70.26	97.29	1135349228	23.24
YVC4	117500645	23500129000	42.47	86.7	97.95	1139706999	18.53
YVC5	254298037	50859607400	44.1	72.81	98.71	1163532035	38.26
RJF1	67958944	13184035136	42.87	68.25	98.75	1130973906	13.21
RJF2	143021415	28604283000	41.92	84.96	99.52	1147090654	22.68
RJF3	93218153	18084321682	42.93	77.41	99.52	1108741932	14.53
RJF4	111925572	21713560968	42.14	79.97	99.51	1115781317	17.38
RJF5	93470862	18694172400	42.48	83.56	99.25	1112849483	14.93
SK	57789167	11557833400	41.87	86.29	99.63	1107256143	8.58
TBC1	111406757	22281351400	48.07	88.19	97.97	1089989333	17.46
TBC2	93847696	18769539200	40.95	73.86	99.16	1125170803	15.08
TBC3	92033006	18406601200	48.68	76.24	96.47	1119239576	14.26
TBC4	66272360	13254472000	41.04	87.11	99.7	1108687652	9.55
TBC5	93305042	18661008400	41.19	72.68	98.84	1138604810	14.91
WC	71818121	14363624200	41.54	87.78	99.78	1109232510	10.53
XGF1	99221444	19844288800	43.09	81.08	99.21	1125274402	15.85
XGF2	183268152	36653630400	39.78	73.15	98.95	1165505381	29.17
XGF3	105794100	20524055400	42.66	81.52	99.49	1116346586	16.44
XGF4	111498833	22299766600	42.51	81.5	99.54	1120002897	17.86
XGF5	152406978	30481395600	38.93	77.83	99.26	1139801743	24.31
