# Supplementary material for: Breeding history and candidate genes responsible for black skin of Xichuan black-bone chicken
Source: BMC Genomics. 2020 Jul 23;21:511. doi: 10.1186/s12864-020-06900-8 (PMC7376702; doi:10.1186/s12864-020-06900-8)
Supplement: Supplementary file 8 — Additional file 8: Supplementary Table S4. Statistical summary of sequencing data obtained for 5 XBC libraries by Illumina deep sequencing. [file 12864_2020_6900_MOESM8_ESM.xlsx]

## Sheet: Sheet1
Supplementary table S4 Statistical summary of sequencing data obtained for 5 XBC libraries by Illumina deep sequencing.
SampleID	Clean_Reads	Clean_Base	Q20(%)	Q30(%)	GC(%)	Mapped(%)	Properly_mapped(%)	Ave_depth
XBC1	216522556	32478383400	97.13	94.69	44.38	98.46	93.57	27
XBC2	213764386	32064657900	97.28	95.01	44	98.46	93.35	27
XBC3	214301660	32145249000	97.35	95.09	43.54	98.56	94.12	28
XBC4	214964864	32244729600	97.47	95.25	43.72	98.65	94.64	28
XBC5	213085326	31962798900	96.97	94.31	43.81	98.14	93.13	27
