# Supplementary material for: Breeding history and candidate genes responsible for black skin of Xichuan black-bone chicken
Source: BMC Genomics. 2020 Jul 23;21:511. doi: 10.1186/s12864-020-06900-8 (PMC7376702; doi:10.1186/s12864-020-06900-8)
Supplement: Supplementary file 11 — Additional file 11: Supplementary Table S7. Gene annotation of genomic regions with strong selective sweep signals in Xichuan black-bone chickens. [file 12864_2020_6900_MOESM11_ESM.xlsx]

## Sheet: Sheet1
Supplementary table S7 Gene annotation of genomic regions with strong selective sweep signals in Xichuan black-bone chickens
#Gene_name	Gene_id	Transcript_id	Bio_Type	Chr	Pos1	Pos2	NR-ID	NR-ANNO	Uni-ID	Uni-ANNO	KEGG-ID	KEGG-ANNO	GO-ID	GO-ANNO	EggNOG-ID	EggNOG-ANNO
A4GALT	gene1121	A4GALT|418223|XM_015290446.1;NM_001291811.1|XM_015290446.1;NM_001291811.1|XP_015145932.1;NP_001278740.1	protein_coding	chr1	68397137	68409951	XP_015145932.1	PREDICTED: lactosylceramide 4-alpha-galactosyltransferase isoform X1 [Gallus gallus]	UniRef90_E1C034	Uncharacterized protein n=4 Tax=Gallus gallus RepID=E1C034_CHICK	ko00603	Glycosphingolipid biosynthesis - globo series	GO:0001576,GO:0007009,GO:0015643,GO:0016021,GO:0050512,GO:0070062	globoside biosynthetic process:plasma membrane organization:toxic substance binding:integral component of membrane:lactosylceramide 4-alpha-galactosyltransferase activity:extracellular exosome	G:Carbohydrate transport and metabolism	04J55@aveNOG:lactosylceramide 4-alpha-galactosyltransferase-like
ABCA1	gene23157	ABCA1|373945|NM_204145.2|NM_204145.2|NP_989476.1	protein_coding	chr35	54725868	54817216	AAA49027.1	reverse transcriptase, partial [Gallus gallus]	UniRef90_Q08525	Putative uncharacterized protein n=2 Tax=Gallus gallus RepID=Q08525_CHICK	ko04975,ko02010	Fat digestion and absorption:ABC transporters	GO:0005524,GO:0005887,GO:0006869,GO:0006911,GO:0033344,GO:0034186,GO:0042626,GO:0043231,GO:0043691,GO:0055085	ATP binding:integral component of plasma membrane:lipid transport:phagocytosis, engulfment:cholesterol efflux:apolipoprotein A-I binding:ATPase activity, coupled to transmembrane movement of substances:intracellular membrane-bounded organelle:reverse cholesterol transport:transmembrane transport	S:Function unknown	0A5RU@biNOG:Reverse transcriptase (RNA-dependent DNA polymerase)
ABHD13	gene2280	ABHD13|418763|XM_015274166.1;XM_015274162.1;NM_001008681.1|XM_015274166.1;XM_015274162.1;NM_001008681.1|XP_015129652.1;XP_015129648.1;NP_001008681.1	protein_coding	chr1	140166088	140175708	XP_021271151.1	protein ABHD13 isoform X1 [Numida meleagris]_x0001_XP_021271160.1 protein ABHD13 isoform X1 [Numida meleagris]_x0001_XP_021271170.1 protein ABHD13 isoform X1 [Numida meleagris]_x0001_XP_021271180.1 protein ABHD13 isoform X1 [Numida meleagris]	UniRef90_G3W5L6	Uncharacterized protein n=2 Tax=Sarcophilus harrisii RepID=G3W5L6_SARHA	--	--	GO:0016021,GO:0016787	integral component of membrane:hydrolase activity	S:Function unknown	04MBE@aveNOG:Acetyl xylan esterase (AXE1)
ABHD17B	gene22945	ABHD17B|427252|NM_001031423.1;XM_015280288.1|NM_001031423.1;XM_015280288.1|NP_001026594.1;XP_015135774.1	protein_coding	chr35	35602063	35619034	EOB04005.1	Abhydrolase domain-containing protein FAM108B1, partial [Anas platyrhynchos]	UniRef90_UPI0001D5462D	PREDICTED: alpha/beta hydrolase domain-containing protein 17B isoform X2 n=2 Tax=Boreoeutheria RepID=UPI0001D5462D	--	--	GO:0005576,GO:0016787	extracellular region:hydrolase activity	S:Function unknown	09UI8@biNOG:Family with sequence similarity 108, member
ABTB1	gene15107	ABTB1|416026|NM_001030598.1|NM_001030598.1|NP_001025769.1	protein_coding	chr12	9681792	9708956	KQK79673.1	ankyrin repeat and BTB/POZ domain-containing protein 1 isoform X2 [Amazona aestiva]	UniRef90_UPI00020362A6	PREDICTED: hypothetical protein LOC100538799 n=1 Tax=Meleagris gallopavo RepID=UPI00020362A6	--	--	GO:0005730,GO:0005737,GO:0005886	nucleolus:cytoplasm:plasma membrane	S:Function unknown	04I2F@aveNOG:ankyrin repeat and BTB (POZ) domain containing 1
ACER2	gene22903	ACER2|427235|XM_424820.4|XM_424820.4|XP_424820.4	protein_coding	chr35	33744122	33764708	KFQ66370.1	hypothetical protein N335_05181, partial [Phaethon lepturus]	UniRef90_X1A609	Marine sediment metagenome DNA, contig: S01H4_L05056 (Fragment) n=1 Tax=marine sediment metagenome RepID=X1A609_9ZZZZ	ko04071,ko00600	Sphingolipid signaling pathway:Sphingolipid metabolism	GO:0001953,GO:0006672,GO:0006919,GO:0008284,GO:0030173,GO:0032526,GO:0033629,GO:0035690,GO:0046512,GO:0071633,GO:0090285	negative regulation of cell-matrix adhesion:ceramide metabolic process:activation of cysteine-type endopeptidase activity involved in apoptotic process:positive regulation of cell proliferation:integral component of Golgi membrane:response to retinoic acid:negative regulation of cell adhesion mediated by integrin:cellular response to drug:sphingosine biosynthetic process:dihydroceramidase activit…	S:Function unknown	0A5RU@biNOG:Reverse transcriptase (RNA-dependent DNA polymerase)
ACOT12	gene23263	ACOT12|431627|XM_429179.5|XM_429179.5|XP_429179.3	protein_coding	chr35	63702069	63733386	KFW71070.1	hypothetical protein AS28_13425, partial [Pygoscelis adeliae]	UniRef90_Q08525	Putative uncharacterized protein n=2 Tax=Gallus gallus RepID=Q08525_CHICK	ko00620	Pyruvate metabolism	GO:0003986,GO:0005524,GO:0006084,GO:0008289	acetyl-CoA hydrolase activity:ATP binding:acetyl-CoA metabolic process:lipid binding	S:Function unknown	0A5RU@biNOG:Reverse transcriptase (RNA-dependent DNA polymerase)
ACOT8	gene18939	ACOT8|419303|XM_417475.5|XM_417475.5|XP_417475.3	protein_coding	chr20	10717665	10720090	XP_010720961.1	PREDICTED: acyl-coenzyme A thioesterase 8, partial [Meleagris gallopavo]	UniRef90_E1BVK8	Uncharacterized protein n=1 Tax=Gallus gallus RepID=E1BVK8_CHICK	ko04146,ko00120	Peroxisome:Primary bile acid biosynthesis	GO:0005102,GO:0005739,GO:0005782,GO:0006637,GO:0016290,GO:0016559,GO:0043649,GO:0045225,GO:0052815	receptor binding:mitochondrion:peroxisomal matrix:acyl-CoA metabolic process:palmitoyl-CoA hydrolase activity:peroxisome fission:dicarboxylic acid catabolic process:negative regulation of CD4 biosynthetic process:medium-chain acyl-CoA hydrolase activity	I:Lipid transport and metabolism	04M8H@aveNOG:Acyl-CoA thioesterase
ACVR2A	gene12089	ACVR2A|396324|NM_205367.1;XM_015289792.1|NM_205367.1;XM_015289792.1|NP_990698.1;XP_015145278.1	protein_coding	chr7	34687035	34744468	OXB68684.1	hypothetical protein ASZ78_005875 [Callipepla squamata]	UniRef90_UPI0003943524	PREDICTED: LOW QUALITY PROTEIN: activin receptor type-2A n=1 Tax=Zonotrichia albicollis RepID=UPI0003943524	ko04060,ko04550,ko04350	Cytokine-cytokine receptor interaction:Signaling pathways regulating pluripotency of stem cells:TGF-beta signaling pathway	GO:0001702,GO:0004702,GO:0005524,GO:0005737,GO:0007283,GO:0007368,GO:0008283,GO:0009952,GO:0009986,GO:0010862,GO:0015026,GO:0016020,GO:0016021,GO:0017002,GO:0019838,GO:0023014,GO:0030165,GO:0030501,GO:0030509,GO:0030510,GO:0032924,GO:0032927,GO:0034673,GO:0034711,GO:0042713,GO:0043084,GO:0043235,GO:0043621,GO:0045648,GO:0045669,GO:0045944,GO:0046872,GO:0048185,GO:0048333,GO:0048706,GO:0050999,GO:…	gastrulation with mouth forming second:signal transducer, downstream of receptor, with serine/threonine kinase activity:ATP binding:cytoplasm:spermatogenesis:determination of left/right symmetry:cell proliferation:anterior/posterior pattern specification:cell surface:positive regulation of pathway-restricted SMAD protein phosphorylation:coreceptor activity:membrane:integral component of membrane:…	T:Signal transduction mechanisms	09Y8Y@biNOG:Activin A receptor type
ADAMTS12	gene22560	ADAMTS12|427428|XM_003642975.3;XM_015277506.1|XM_003642975.3;XM_015277506.1|XP_003643023.2;XP_015132992.1	protein_coding	chr35	10138146	10308392	XP_015132992.1	PREDICTED: A disintegrin and metalloproteinase with thrombospondin motifs 12 isoform X2 [Gallus gallus]	UniRef90_F1NJA1	Uncharacterized protein n=2 Tax=Gallus gallus RepID=F1NJA1_CHICK	--	--	GO:0004222,GO:0005578,GO:0007160,GO:0008270,GO:0016021,GO:0016477,GO:0030167,GO:0032331,GO:0050727,GO:0051603,GO:0071347,GO:0071356,GO:0071773,GO:1901509,GO:1902203,GO:1902548,GO:2001113	metalloendopeptidase activity:proteinaceous extracellular matrix:cell-matrix adhesion:zinc ion binding:integral component of membrane:cell migration:proteoglycan catabolic process:negative regulation of chondrocyte differentiation:regulation of inflammatory response:proteolysis involved in cellular protein catabolic process:cellular response to interleukin-1:cellular response to tumor necrosis fa…	O:Posttranslational modification, protein turnover, chaperones	04NH1@aveNOG:ADAM-TS Spacer 1
ADAMTS9	gene15213	ADAMTS9|416080|XM_414417.4;XM_004944666.2;XM_004944664.2;XM_015293287.1;XR_001468662.1;XM_004944671.2;XM_004944670.2|XM_414417.4;XM_004944666.2;XM_004944664.2;XM_015293287.1;XR_001468662.1;XM_004944671.2;XM_004944670.2|XP_414417.2;XP_004944723.1;XP_004944721.1;XP_015148773.1;XP_004944728.1;XP_004944727.1	protein_coding	chr12	13755861	13821060	XP_021125084.1	A disintegrin and metalloproteinase with thrombospondin motifs 9, partial [Anas platyrhynchos]	UniRef90_UPI00020360F1	PREDICTED: A disintegrin and metalloproteinase with thrombospondin motifs 9-like n=2 Tax=Neognathae RepID=UPI00020360F1	--	--	GO:0004222,GO:0005578,GO:0005615,GO:0006508,GO:0008270,GO:0009986,GO:0045636	metalloendopeptidase activity:proteinaceous extracellular matrix:extracellular space:proteolysis:zinc ion binding:cell surface:positive regulation of melanocyte differentiation	O:Posttranslational modification, protein turnover, chaperones	09U5N@biNOG:ADAM metallopeptidase with thrombospondin type 1 motif
ADAMTSL1	gene22895	ADAMTSL1|431603|XM_004949124.2;XM_015280210.1;XM_429157.5|XM_004949124.2;XM_015280210.1;XM_429157.5|XP_004949181.1;XP_015135696.1;XP_429157.4	protein_coding	chr35	33118061	33550669	XP_015135696.1	PREDICTED: ADAMTS-like protein 1 isoform X2 [Gallus gallus]	UniRef90_G1NS31	Uncharacterized protein (Fragment) n=1 Tax=Meleagris gallopavo RepID=G1NS31_MELGA	--	--	GO:0005578,GO:0006508,GO:0008237,GO:0008270	proteinaceous extracellular matrix:proteolysis:metallopeptidase activity:zinc ion binding	O:Posttranslational modification, protein turnover, chaperones	04INM@aveNOG:Thrombospondin type 1 domain
ADAT1	gene14790	ADAT1|415886|XM_015292610.1;XM_015292607.1;XM_015292606.1;XM_015292608.1;XM_015292609.1;NM_001012779.1;XM_015292611.1|XM_015292610.1;XM_015292607.1;XM_015292606.1;XM_015292608.1;XM_015292609.1;NM_001012779.1;XM_015292611.1|XP_015148096.1;XP_015148093.1;XP_015148092.1;XP_015148094.1;XP_015148095.1;NP_001012797.1;XP_015148097.1	protein_coding	chr11	20121004	20145653	XP_015148092.1	PREDICTED: tRNA-specific adenosine deaminase 1 isoform X1 [Gallus gallus]	UniRef90_Q5ZI16	tRNA-specific adenosine deaminase 1 n=3 Tax=Phasianidae RepID=ADAT1_CHICK	--	--	GO:0003723,GO:0008033,GO:0008251	RNA binding:tRNA processing:tRNA-specific adenosine deaminase activity	A:RNA processing and modification	04P3G@aveNOG:adenosine deaminase, tRNA-specific 1
ADCY10	gene23457	ADCY10|770187|XM_015280662.1|XM_015280662.1|XP_015136148.1	protein_coding	chr35	73498506	73505856	XP_015136148.1	PREDICTED: adenylate cyclase type 10-like [Gallus gallus]	UniRef90_F1NH75	Uncharacterized protein (Fragment) n=1 Tax=Gallus gallus RepID=F1NH75_CHICK	ko00230,ko04024,ko04713	Purine metabolism:cAMP signaling pathway:Circadian entrainment	GO:0000166,GO:0000287,GO:0003351,GO:0005524,GO:0005634,GO:0005739,GO:0005829,GO:0005856,GO:0005886,GO:0006171,GO:0007283,GO:0009190,GO:0015630,GO:0016020,GO:0016829,GO:0016849,GO:0030145,GO:0030424,GO:0030425,GO:0030426,GO:0031514,GO:0035556,GO:0042995,GO:0043025,GO:0043065,GO:0045177,GO:0045178,GO:0046872,GO:0048471,GO:0051117,GO:0071241,GO:0071890	nucleotide binding:magnesium ion binding:epithelial cilium movement:ATP binding:nucleus:mitochondrion:cytosol:cytoskeleton:plasma membrane:cAMP biosynthetic process:spermatogenesis:cyclic nucleotide biosynthetic process:microtubule cytoskeleton:membrane:lyase activity:phosphorus-oxygen lyase activity:manganese ion binding:axon:dendrite:growth cone:motile cilium:intracellular signal transduction:c…	F:Nucleotide transport and metabolism	09ZJA@biNOG:adenylate cyclase 10 (soluble)
ADIPOR2	gene1001	ADIPOR2|418155|NM_001007854.1;XM_015285821.1;XM_015285816.1;XM_015285809.1;XM_015285812.1|NM_001007854.1;XM_015285821.1;XM_015285816.1;XM_015285809.1;XM_015285812.1|NP_001007855.1;XP_015141307.1;XP_015141302.1;XP_015141295.1;XP_015141298.1	protein_coding	chr1	60997447	61039866	OXB53136.1	hypothetical protein ASZ78_007225, partial [Callipepla squamata]	UniRef90_F6XUY9	Uncharacterized protein n=16 Tax=Theria RepID=F6XUY9_MONDO	ko04920,ko04932,ko04211,ko04152	Adipocytokine signaling pathway:Non-alcoholic fatty liver disease (NAFLD):Longevity regulating pathway:AMPK signaling pathway	GO:0005886,GO:0033211,GO:0042562	plasma membrane:adiponectin-activated signaling pathway:hormone binding	T:Signal transduction mechanisms	09YAP@biNOG:adiponectin receptor 2
ADNP	gene19030	ADNP|419350|XM_015296481.1;XM_015296484.1;XM_015296483.1;XM_015296482.1;XM_015296487.1;XM_004947263.2;XM_015296488.1;XM_015296486.1;XM_015296485.1;XM_004947265.2;XM_004947264.2|XM_015296481.1;XM_015296484.1;XM_015296483.1;XM_015296482.1;XM_015296487.1;XM_004947263.2;XM_015296488.1;XM_015296486.1;XM_015296485.1;XM_004947265.2;XM_004947264.2|XP_015151967.1;XP_015151970.1;XP_015151969.1;XP_015151968…	protein_coding	chr20	13620730	13646260	XP_015151972.1	PREDICTED: activity-dependent neuroprotector homeobox protein isoform X3 [Gallus gallus]_x0001_XP_015151973.1 PREDICTED: activity-dependent neuroprotector homeobox protein isoform X3 [Gallus gallus]_x0001_XP_015151974.1 PREDICTED: activity-dependent neuroprotector homeobox protein isoform X3 [Gallus gallus]	UniRef90_E1C3L1	Uncharacterized protein n=38 Tax=Testudines + Archosauria group RepID=E1C3L1_CHICK	--	--	GO:0003677,GO:0003682,GO:0005615,GO:0005634,GO:0043524,GO:0046872	DNA binding:chromatin binding:extracellular space:nucleus:negative regulation of neuron apoptotic process:metal ion binding	K:Transcription	04G1V@aveNOG:Homeobox domain
ADRM1	gene18777	ADRM1|395365|NM_204651.1|NM_204651.1|NP_989982.1	protein_coding	chr20	8015967	8022257	EMC83510.1	Proteasomal ubiquitin receptor ADRM1, partial [Columba livia]	UniRef90_H1A1P5	Uncharacterized protein (Fragment) n=1 Tax=Taeniopygia guttata RepID=H1A1P5_TAEGU	--	--	GO:0000502,GO:0005634,GO:0005737,GO:0010950,GO:0043248,GO:0061133	proteasome complex:nucleus:cytoplasm:positive regulation of endopeptidase activity:proteasome assembly:endopeptidase activator activity	O:Posttranslational modification, protein turnover, chaperones	09TQG@biNOG:adhesion regulating molecule 1
AEBP2	gene1053	AEBP2|418184|XM_416415.5|XM_416415.5|XP_416415.5	protein_coding	chr1	64589588	64639390	XP_010711953.1	PREDICTED: zinc finger protein AEBP2 isoform X1 [Meleagris gallopavo]	UniRef90_UPI0003834CFE	PREDICTED: zinc finger protein AEBP2 n=1 Tax=Melopsittacus undulatus RepID=UPI0003834CFE	--	--	GO:0000122,GO:0000978,GO:0001078,GO:0003714,GO:0035098,GO:0046872	negative regulation of transcription from RNA polymerase II promoter:RNA polymerase II core promoter proximal region sequence-specific DNA binding:transcriptional repressor activity, RNA polymerase II core promoter proximal region sequence-specific binding:transcription corepressor activity:ESC/E(Z) complex:metal ion binding	K:Transcription	04ETP@aveNOG:ZnF_C2H2
AGGF1	gene22746	AGGF1|416364|XM_414679.5;XM_004937335.2|XM_414679.5;XM_004937335.2|XP_414679.3;XP_004937392.1	protein_coding	chr35	23311413	23332661	XP_414679.3	PREDICTED: angiogenic factor with G patch and FHA domains 1 isoform X1 [Gallus gallus]	UniRef90_UPI000350637B	PREDICTED: angiogenic factor with G patch and FHA domains 1 isoform X6 n=1 Tax=Gallus gallus RepID=UPI000350637B	--	--	GO:0001938,GO:0003676,GO:0005576,GO:0007155,GO:0045766,GO:0048471	positive regulation of endothelial cell proliferation:nucleic acid binding:extracellular region:cell adhesion:positive regulation of angiogenesis:perinuclear region of cytoplasm	A:RNA processing and modification	04QV6@aveNOG:angiogenic factor with G patch and FHA domains 1
AGXT2	gene22571	AGXT2|431666|XR_001463914.1;XM_429219.5|XR_001463914.1;XM_429219.5|XP_429219.3	protein_coding	chr35	10583457	10596941	XP_429219.3	PREDICTED: alanine--glyoxylate aminotransferase 2, mitochondrial [Gallus gallus]	UniRef90_F1NQJ1	Uncharacterized protein n=4 Tax=Phasianidae RepID=F1NQJ1_CHICK	ko00260,ko00250,ko00280,ko00270	Glycine, serine and threonine metabolism:Alanine, aspartate and glutamate metabolism:Valine, leucine and isoleucine degradation:Cysteine and methionine metabolism	GO:0005739,GO:0008453,GO:0009436,GO:0019265,GO:0019481,GO:0030170,GO:0042802,GO:0045429	mitochondrion:alanine-glyoxylate transaminase activity:glyoxylate catabolic process:glycine biosynthetic process, by transamination of glyoxylate:L-alanine catabolic process, by transamination:pyridoxal phosphate binding:identical protein binding:positive regulation of nitric oxide biosynthetic process	E:Amino acid transport and metabolism	04KYJ@aveNOG:alanine--glyoxylate aminotransferase 2
AK4	gene12878	AK4|424697|XM_422526.5|XM_422526.5|XP_422526.3	protein_coding	chr8	28363800	28374379	XP_015726299.1	PREDICTED: adenylate kinase 4, mitochondrial isoform X1 [Coturnix japonica]	UniRef90_E1C925	Uncharacterized protein n=1 Tax=Gallus gallus RepID=E1C925_CHICK	ko00230	Purine metabolism	GO:0004017,GO:0004550,GO:0005524,GO:0005525,GO:0005759,GO:0006165,GO:0006172,GO:0009142,GO:0046033,GO:0046034,GO:0046039,GO:0046899,GO:0070062	adenylate kinase activity:nucleoside diphosphate kinase activity:ATP binding:GTP binding:mitochondrial matrix:nucleoside diphosphate phosphorylation:ADP biosynthetic process:nucleoside triphosphate biosynthetic process:AMP metabolic process:ATP metabolic process:GTP metabolic process:nucleoside triphosphate adenylate kinase activity:extracellular exosome	F:Nucleotide transport and metabolism	04P61@aveNOG:adenylate kinase
AK6	gene23277	AK6|425215|NM_001031333.1|NM_001031333.1|NP_001026504.1	protein_coding	chr35	64160615	64164655	AAC60281.1	unknown [Gallus gallus]	UniRef90_Q08525	Putative uncharacterized protein n=2 Tax=Gallus gallus RepID=Q08525_CHICK	ko03008,ko00230	Ribosome biogenesis in eukaryotes:Purine metabolism	GO:0004017,GO:0005524,GO:0015030,GO:0016020,GO:0016887,GO:0046939	adenylate kinase activity:ATP binding:Cajal body:membrane:ATPase activity:nucleotide phosphorylation	S:Function unknown	0B4AH@biNOG:Reverse transcriptase (RNA-dependent DNA polymerase)
AKAP2	gene23307	AKAP2|100533110|XM_015280577.1;XM_015280579.1;XM_015280578.1;NM_001204217.2|XM_015280577.1;XM_015280579.1;XM_015280578.1;NM_001204217.2|XP_015136063.1;XP_015136065.1;XP_015136064.1;NP_001191146.1	protein_coding	chr35	65592555	65839631	XP_015136063.1	PREDICTED: A-kinase anchor protein 2 isoform X1 [Gallus gallus]	UniRef90_E1C929	Uncharacterized protein n=3 Tax=Phasianidae RepID=E1C929_CHICK	--	--	GO:0007015,GO:0007178,GO:0008104,GO:0019904,GO:0043234,GO:0051018,GO:0051291	actin filament organization:transmembrane receptor protein serine/threonine kinase signaling pathway:protein localization:protein domain specific binding:protein complex:protein kinase A binding:protein heterooligomerization	T:Signal transduction mechanisms	04MUJ@aveNOG:A-kinase anchor protein
AKR1B1	gene1024	AKR1B1|418169|NM_001277899.1|NM_001277899.1|NP_001264828.1	protein_coding	chr1	62176428	62185445	OXB55605.1	hypothetical protein ASZ78_012688 [Callipepla squamata]	UniRef90_F1NT57	Uncharacterized protein (Fragment) n=3 Tax=Phasianidae RepID=F1NT57_CHICK	ko00561,ko00040,ko00052,ko00051	Glycerolipid metabolism:Pentose and glucuronate interconversions:Galactose metabolism:Fructose and mannose metabolism	GO:0016491,GO:0055114	oxidoreductase activity:oxidation-reduction process	C:Energy production and conversion	04IY6@aveNOG:aldo-keto reductase family 1, member
AKR1B10	gene1032	AKR1B10|395338|NM_204629.2|NM_204629.2|NP_989960.1	protein_coding	chr1	62496373	62504516	XP_014792709.1	PREDICTED: aldose reductase-like [Calidris pugnax]	UniRef90_G1NLC5	Uncharacterized protein n=3 Tax=Phasianidae RepID=G1NLC5_MELGA	ko00561,ko00040,ko00052,ko00051	Glycerolipid metabolism:Pentose and glucuronate interconversions:Galactose metabolism:Fructose and mannose metabolism	GO:0008106,GO:0055114	alcohol dehydrogenase (NADP+) activity:oxidation-reduction process	C:Energy production and conversion	04KI8@aveNOG:Aldo/keto reductase family
AKR1B1L	gene1026	AKR1B1L|418171|NM_001243590.1|NM_001243590.1|NP_001230519.1	protein_coding	chr1	62199783	62207930	NP_001230519.1	aldo-keto reductase family 1, member B1-like [Gallus gallus]	UniRef90_E1C1I6	Uncharacterized protein n=7 Tax=Phasianidae RepID=E1C1I6_CHICK	ko00561,ko00040,ko00052,ko00051	Glycerolipid metabolism:Pentose and glucuronate interconversions:Galactose metabolism:Fructose and mannose metabolism	GO:0016491,GO:0055114	oxidoreductase activity:oxidation-reduction process	C:Energy production and conversion	09V48@biNOG:aldo-keto reductase family 1, member
ALC	gene17621	ALC|395084|NM_204440.1|NM_204440.1|NP_989771.1	protein_coding	chr17	10536613	10537806	NP_989771.1	ALC protein [Gallus gallus]_x0001_AAO23659.1 ALC [Gallus gallus]_x0001_AAO23660.1 ALC [Gallus gallus]	UniRef90_F1NDT7	Uncharacterized protein n=2 Tax=Gallus gallus RepID=F1NDT7_CHICK	--	--	--	--	--	--
ALDH18A1	gene11361	ALDH18A1|423976|XM_015289000.1;XM_015289004.1;XM_015289007.1;XM_015289003.1;XM_015288998.1;XM_015288999.1;XM_015289005.1;XM_015289001.1;XM_015289006.1;XM_015289002.1|XM_015289000.1;XM_015289004.1;XM_015289007.1;XM_015289003.1;XM_015288998.1;XM_015288999.1;XM_015289005.1;XM_015289001.1;XM_015289006.1;XM_015289002.1|XP_015144486.1;XP_015144490.1;XP_015144493.1;XP_015144489.1;XP_015144484.1;XP_01514…	protein_coding	chr6	35375488	35420382	BAA88337.1	ORF2 [Acanthochelys spixii]	UniRef90_O42110	ORF2 n=1 Tax=Acanthochelys spixii RepID=O42110_9SAUR	--	--	GO:0006338,GO:0006342,GO:0016575,GO:0035267,GO:0043967,GO:0043968	chromatin remodeling:chromatin silencing:histone deacetylation:NuA4 histone acetyltransferase complex:histone H4 acetylation:histone H2A acetylation	S:Function unknown	0A5RU@biNOG:Reverse transcriptase (RNA-dependent DNA polymerase)
ALDH1A1	gene22950	ALDH1A1|395264|XM_015280233.1;NM_204577.4|XM_015280233.1;NM_204577.4|XP_015135719.1;NP_989908.1	protein_coding	chr35	35893994	35947479	XP_014375550.1	PREDICTED: retinal dehydrogenase 1 [Alligator sinensis]	UniRef90_P27463	Retinal dehydrogenase 1 n=11 Tax=Neognathae RepID=AL1A1_CHICK	ko00830	Retinol metabolism	GO:0004029,GO:0055114,GO:0070062	aldehyde dehydrogenase (NAD) activity:oxidation-reduction process:extracellular exosome	C:Energy production and conversion	04GHT@aveNOG:Aldehyde dehydrogenase family
ALDH7A1	gene23486	ALDH7A1|426812|XM_424422.5|XM_424422.5|XP_424422.2	protein_coding	chr35	78926216	78944406	XP_009935199.1	PREDICTED: LOW QUALITY PROTEIN: RNA-directed DNA polymerase from mobile element jockey-like [Opisthocomus hoazin]	UniRef90_K7F1D1	Uncharacterized protein n=21 Tax=Pelodiscus sinensis RepID=K7F1D1_PELSI	ko00260,ko00561,ko00071,ko00380,ko00310,ko00410,ko00340,ko00620,ko00330,ko00280,ko00300,ko01230,ko00053,ko00010	Glycine, serine and threonine metabolism:Glycerolipid metabolism:Fatty acid degradation:Tryptophan metabolism:Lysine degradation:beta-Alanine metabolism:Histidine metabolism:Pyruvate metabolism:Arginine and proline metabolism:Valine, leucine and isoleucine degradation:Lysine biosynthesis:Biosynthesis of amino acids:Ascorbate and aldarate metabolism:Glycolysis / Gluconeogenesis	GO:0004029,GO:0004043,GO:0005739,GO:0055114,GO:0070062	aldehyde dehydrogenase (NAD) activity:L-aminoadipate-semialdehyde dehydrogenase activity:mitochondrion:oxidation-reduction process:extracellular exosome	S:Function unknown	0B4AH@biNOG:Reverse transcriptase (RNA-dependent DNA polymerase)
ALDOB	gene23300	ALDOB|427308|NM_001007977.2|NM_001007977.2|NP_001007978.1	protein_coding	chr35	65125004	65133727	NP_001007978.1	fructose-bisphosphate aldolase B [Gallus gallus]_x0001_P07341.3 RecName: Full=Fructose-bisphosphate aldolase B; AltName: Full=Liver-type aldolase_x0001_AAA48587.1 aldolase B [Gallus gallus]	UniRef90_P07341	Fructose-bisphosphate aldolase B n=54 Tax=Aves RepID=ALDOB_CHICK	ko00710,ko00680,ko01200,ko01230,ko00030,ko00051,ko00010	Carbon fixation in photosynthetic organisms:Methane metabolism:Carbon metabolism:Biosynthesis of amino acids:Pentose phosphate pathway:Fructose and mannose metabolism:Glycolysis / Gluconeogenesis	GO:0001889,GO:0004332,GO:0005829,GO:0006000,GO:0006094,GO:0006116,GO:0008092,GO:0030388,GO:0032781,GO:0034451,GO:0042802,GO:0051117,GO:0061609,GO:0070061,GO:0070062,GO:0070072	liver development:fructose-bisphosphate aldolase activity:cytosol:fructose metabolic process:gluconeogenesis:NADH oxidation:cytoskeletal protein binding:fructose 1,6-bisphosphate metabolic process:positive regulation of ATPase activity:centriolar satellite:identical protein binding:ATPase binding:fructose-1-phosphate aldolase activity:fructose binding:extracellular exosome:vacuolar proton-transpo…	G:Carbohydrate transport and metabolism	09WXF@biNOG:fructose-bisphosphate aldolase
ALG6	gene12866	ALG6|395078|NM_204435.1;XM_015290939.1|NM_204435.1;XM_015290939.1|NP_989766.1;XP_015146425.1	protein_coding	chr8	27887711	27908134	NP_989766.1	dolichyl pyrophosphate Man9GlcNAc2 alpha-1,3-glucosyltransferase precursor [Gallus gallus]_x0001_Q802T2.1 RecName: Full=Dolichyl pyrophosphate Man9GlcNAc2 alpha-1,3-glucosyltransferase; AltName: Full=Asparagine-linked glycosylation protein 6 homolog; AltName: Full=Dol-P-Glc:Man(9)GlcNAc(2)-PP-Dol alpha-1,3-glucosyltransferase; AltName: Full=Dolichyl-P-Glc:Man9GlcNAc2-PP-dolichyl glucosyltransfera…	UniRef90_Q802T2	Dolichyl pyrophosphate Man9GlcNAc2 alpha-1,3-glucosyltransferase n=10 Tax=Neognathae RepID=ALG6_CHICK	ko00510	N-Glycan biosynthesis	GO:0005789,GO:0006487,GO:0006490,GO:0016021,GO:0042281	endoplasmic reticulum membrane:protein N-linked glycosylation:oligosaccharide-lipid intermediate biosynthetic process:integral component of membrane:dolichyl pyrophosphate Man9GlcNAc2 alpha-1,3-glucosyltransferase activity	G:Carbohydrate transport and metabolism	04GDB@aveNOG:asparagine-linked glycosylation 6, alpha-1,3-glucosyltransferase homolog (S. cerevisiae)
ALOXE3	gene22341	ALOXE3|425997|XM_015272623.1|XM_015272623.1|XP_015128109.1	protein_coding	sca7375	118854	123866	XP_015128109.1	PREDICTED: arachidonate 12-lipoxygenase, 12R-type [Gallus gallus]	UniRef90_UPI0003504158	PREDICTED: epidermis-type lipoxygenase 3 n=1 Tax=Gallus gallus RepID=UPI0003504158	ko04726,ko00590	Serotonergic synapse:Arachidonic acid metabolism	GO:0005506,GO:0005737,GO:0006497,GO:0006629,GO:0006631,GO:0006665,GO:0010628,GO:0016491,GO:0016702,GO:0019372,GO:0043410,GO:0043651,GO:0046513,GO:0046872,GO:0051122,GO:0051213,GO:0061436,GO:0070257,GO:0070830,GO:1990136	iron ion binding:cytoplasm:protein lipidation:lipid metabolic process:fatty acid metabolic process:sphingolipid metabolic process:positive regulation of gene expression:oxidoreductase activity:oxidoreductase activity, acting on single donors with incorporation of molecular oxygen, incorporation of two atoms of oxygen:lipoxygenase pathway:positive regulation of MAPK cascade:linoleic acid metabolic…	S:Function unknown	04MBX@aveNOG:Lipoxygenase
AMACR	gene22563	AMACR|427429|NM_001031448.1|NM_001031448.1|NP_001026619.1	protein_coding	chr35	10347474	10368417	XP_019329586.1	PREDICTED: LOW QUALITY PROTEIN: uncharacterized protein LOC109279696, partial [Aptenodytes forsteri]	UniRef90_UPI0002036F06	PREDICTED: alpha-methylacyl-CoA racemase-like n=1 Tax=Meleagris gallopavo RepID=UPI0002036F06	ko04146,ko00120	Peroxisome:Primary bile acid biosynthesis	GO:0005102,GO:0005739,GO:0005777,GO:0008111,GO:0008206	receptor binding:mitochondrion:peroxisome:alpha-methylacyl-CoA racemase activity:bile acid metabolic process	I:Lipid transport and metabolism	04JEC@aveNOG:CoA-transferase family III
ANGPT4	gene18872	ANGPT4|771763|XM_001235002.4|XM_001235002.4|XP_001235003.2	protein_coding	chr20	10094974	10102753	XP_015737426.1	PREDICTED: angiopoietin-4 [Coturnix japonica]	UniRef90_R4GHP0	Uncharacterized protein n=5 Tax=Phasianidae RepID=R4GHP0_CHICK	ko04014,ko04151,ko04066,ko04015	Ras signaling pathway:PI3K-Akt signaling pathway:HIF-1 signaling pathway:Rap1 signaling pathway	GO:0001525,GO:0005615,GO:0007171,GO:0007219,GO:0016525,GO:0030297,GO:0030971,GO:0043066,GO:0043536,GO:0043537,GO:0045766,GO:0050731,GO:0071456	angiogenesis:extracellular space:activation of transmembrane receptor protein tyrosine kinase activity:Notch signaling pathway:negative regulation of angiogenesis:transmembrane receptor protein tyrosine kinase activator activity:receptor tyrosine kinase binding:negative regulation of apoptotic process:positive regulation of blood vessel endothelial cell migration:negative regulation of blood vess…	S:Function unknown	04JRZ@aveNOG:FBG
ANGPTL2	gene17627	ANGPTL2|776031|NM_001277699.1|NM_001277699.1|NP_001264628.1	protein_coding	chr17	10786882	10804616	NP_001264628.1	angiopoietin-related protein 2 precursor [Gallus gallus]	UniRef90_F1NE57	Uncharacterized protein n=15 Tax=Testudines + Archosauria group RepID=F1NE57_CHICK	--	--	GO:0070062	extracellular exosome	S:Function unknown	04IU4@aveNOG:FBG
ANGPTL3	gene12860	ANGPTL3|100189558|NM_001135122.1|NM_001135122.1|NP_001128594.1	protein_coding	chr8	27634292	27640775	NP_001128594.1	angiopoietin-related protein 3 precursor [Gallus gallus]_x0001_BAG12571.1 angiopoietin-like protein 3 [Gallus gallus]	UniRef90_E1BS40	Uncharacterized protein n=4 Tax=Phasianidae RepID=E1BS40_CHICK	--	--	GO:0004859,GO:0005178,GO:0005615,GO:0005769,GO:0005794,GO:0006071,GO:0006631,GO:0007160,GO:0007165,GO:0008083,GO:0008203,GO:0009395,GO:0009986,GO:0010519,GO:0019915,GO:0030335,GO:0042632,GO:0045766,GO:0048844,GO:0050996,GO:0051005,GO:0055091,GO:0070328	phospholipase inhibitor activity:integrin binding:extracellular space:early endosome:Golgi apparatus:glycerol metabolic process:fatty acid metabolic process:cell-matrix adhesion:signal transduction:growth factor activity:cholesterol metabolic process:phospholipid catabolic process:cell surface:negative regulation of phospholipase activity:lipid storage:positive regulation of cell migration:choles…	S:Function unknown	04IGH@aveNOG:FBG
ANKRD13C	gene12906	ANKRD13C|424715|XM_430177.5|XM_430177.5|XP_430177.4	protein_coding	chr8	29125261	29149258	XP_430177.4	PREDICTED: ankyrin repeat domain-containing protein 13C [Gallus gallus]_x0001_XP_021260898.1 ankyrin repeat domain-containing protein 13C [Numida meleagris]	UniRef90_UPI0003D0D0BB	PREDICTED: ankyrin repeat domain-containing protein 13C-like, partial n=1 Tax=Alligator mississippiensis RepID=UPI0003D0D0BB	--	--	GO:0005102,GO:0005783,GO:0006621,GO:0010869,GO:0048471,GO:2000209	receptor binding:endoplasmic reticulum:protein retention in ER lumen:regulation of receptor biosynthetic process:perinuclear region of cytoplasm:regulation of anoikis	S:Function unknown	09T6B@biNOG:ankyrin repeat domain 13C
ANKRD34B	gene23270	ANKRD34B|431626|XM_015280667.1|XM_015280667.1|XP_015136153.1	protein_coding	chr35	64085211	64090423	XP_015136153.1	PREDICTED: ankyrin repeat domain-containing protein 34B [Gallus gallus]	UniRef90_H9L0P2	Uncharacterized protein n=1 Tax=Gallus gallus RepID=H9L0P2_CHICK	--	--	GO:0005634,GO:0005737	nucleus:cytoplasm	S:Function unknown	04IZW@aveNOG:Ankyrin repeat
ANKRD60	gene18978	ANKRD60|419320|XM_015296542.1;XM_004947216.2|XM_015296542.1;XM_004947216.2|XP_015152028.1;XP_004947273.1	protein_coding	chr20	11460701	11468496	XP_019477854.1	PREDICTED: ankyrin repeat domain-containing protein 60 isoform X1 [Meleagris gallopavo]	UniRef90_UPI00035072F9	PREDICTED: ankyrin repeat domain-containing protein 60 isoform X10 n=2 Tax=Gallus gallus RepID=UPI00035072F9	--	--	--	--	M:Cell wall/membrane/envelope biogenesis	0A3A0@biNOG:ankyrin repeat domain 60
ANXA1	gene22952	ANXA1|404271|XM_015280269.1;NM_206906.1|XM_015280269.1;NM_206906.1|XP_015135755.1;NP_996789.1	protein_coding	chr35	36022638	36040372	KFQ57877.1	hypothetical protein N334_07848, partial [Pelecanus crispus]	UniRef90_X1A609	Marine sediment metagenome DNA, contig: S01H4_L05056 (Fragment) n=1 Tax=marine sediment metagenome RepID=X1A609_9ZZZZ	ko03320,ko00561,ko04626	PPAR signaling pathway:Glycerolipid metabolism:Plant-pathogen interaction	GO:0001533,GO:0002548,GO:0002685,GO:0005198,GO:0005509,GO:0005544,GO:0005615,GO:0005654,GO:0005768,GO:0005925,GO:0006909,GO:0006954,GO:0007187,GO:0008360,GO:0014839,GO:0016324,GO:0016328,GO:0018149,GO:0019834,GO:0030216,GO:0030674,GO:0031232,GO:0031340,GO:0031514,GO:0031532,GO:0032652,GO:0032743,GO:0033031,GO:0042102,GO:0042383,GO:0043086,GO:0045627,GO:0045629,GO:0045920,GO:0046632,GO:0046883,GO:…	cornified envelope:monocyte chemotaxis:regulation of leukocyte migration:structural molecule activity:calcium ion binding:calcium-dependent phospholipid binding:extracellular space:nucleoplasm:endosome:focal adhesion:phagocytosis:inflammatory response:G-protein coupled receptor signaling pathway, coupled to cyclic nucleotide second messenger:regulation of cell shape:myoblast migration involved in…	S:Function unknown	0A5RU@biNOG:Reverse transcriptase (RNA-dependent DNA polymerase)
AP1G1	gene14783	AP1G1|415880|XM_015292603.1;NM_001006132.1;XM_015292600.1;XM_015292602.1|XM_015292603.1;NM_001006132.1;XM_015292600.1;XM_015292602.1|XP_015148089.1;NP_001006132.1;XP_015148086.1;XP_015148088.1	protein_coding	chr11	19994665	20039204	XP_014745015.1	PREDICTED: AP-1 complex subunit gamma-1 isoform X4 [Sturnus vulgaris]	UniRef90_W5M9Z8	Uncharacterized protein (Fragment) n=2 Tax=Lepisosteus oculatus RepID=W5M9Z8_LEPOC	ko04142	Lysosome	GO:0005794,GO:0005829,GO:0006886,GO:0008565,GO:0017137,GO:0019894,GO:0030131,GO:0030136,GO:0030742,GO:0035646,GO:0043323,GO:0055037,GO:0090160	Golgi apparatus:cytosol:intracellular protein transport:protein transporter activity:Rab GTPase binding:kinesin binding:clathrin adaptor complex:clathrin-coated vesicle:GTP-dependent protein binding:endosome to melanosome transport:positive regulation of natural killer cell degranulation:recycling endosome:Golgi to lysosome transport	U:Intracellular trafficking, secretion, and vesicular transport	09Z70@biNOG:Adaptor-related protein complex 1, gamma 1 subunit
AP3B1	gene22740	AP3B1|427646|XM_003642955.3;XM_015277632.1;XM_015277631.1|XM_003642955.3;XM_015277632.1;XM_015277631.1|XP_003643003.1;XP_015133118.1;XP_015133117.1	protein_coding	chr35	22790022	22949379	BAA88337.1	ORF2 [Acanthochelys spixii]	UniRef90_O42110	ORF2 n=1 Tax=Acanthochelys spixii RepID=O42110_9SAUR	--	--	GO:0005765,GO:0006622,GO:0007596,GO:0019903,GO:0030123,GO:0030742,GO:0032438,GO:0048007,GO:0048490,GO:0051138,GO:1904115	lysosomal membrane:protein targeting to lysosome:blood coagulation:protein phosphatase binding:AP-3 adaptor complex:GTP-dependent protein binding:melanosome organization:antigen processing and presentation, exogenous lipid antigen via MHC class Ib:anterograde synaptic vesicle transport:positive regulation of NK T cell differentiation:axon cytoplasm	S:Function unknown	0B4AH@biNOG:Reverse transcriptase (RNA-dependent DNA polymerase)
APBA1	gene22932	APBA1|427246|XM_004949151.2;XM_015280326.1;XM_004949153.2;XM_424829.5;XM_015280325.1|XM_004949151.2;XM_015280326.1;XM_004949153.2;XM_424829.5;XM_015280325.1|XP_004949208.2;XP_015135812.1;XP_004949210.1;XP_424829.2;XP_015135811.1	protein_coding	chr35	34699905	34781022	XP_015135812.1	PREDICTED: amyloid beta A4 precursor protein-binding family A member 1 isoform X3 [Gallus gallus]	UniRef90_UPI0002037023	PREDICTED: amyloid beta A4 precursor protein-binding family A member 1-like n=1 Tax=Meleagris gallopavo RepID=UPI0002037023	--	--	GO:0001540,GO:0001701,GO:0005515,GO:0005546,GO:0005634,GO:0005794,GO:0005829,GO:0005886,GO:0007155,GO:0007268,GO:0007269,GO:0007399,GO:0007626,GO:0008088,GO:0010468,GO:0014047,GO:0014051,GO:0030165,GO:0032403,GO:0035264,GO:0043005,GO:0043234,GO:0048471	beta-amyloid binding:in utero embryonic development:protein binding:phosphatidylinositol-4,5-bisphosphate binding:nucleus:Golgi apparatus:cytosol:plasma membrane:cell adhesion:chemical synaptic transmission:neurotransmitter secretion:nervous system development:locomotory behavior:axo-dendritic transport:regulation of gene expression:glutamate secretion:gamma-aminobutyric acid secretion:PDZ domain…	O:Posttranslational modification, protein turnover, chaperones	04NTW@aveNOG:amyloid beta (A4) precursor protein-binding, family A, member 1
APCDD1L	gene18974	APCDD1L|419316|XM_015296543.1|XM_015296543.1|XP_015152029.1	protein_coding	chr20	11367659	11383124	XP_015152029.1	PREDICTED: protein APCDD1-like [Gallus gallus]	UniRef90_F1NSX1	Uncharacterized protein n=2 Tax=Gallus gallus RepID=F1NSX1_CHICK	--	--	GO:0016021	integral component of membrane	T:Signal transduction mechanisms	04HQD@aveNOG:Inherit from veNOG: Adenomatosis polyposis coli down-regulated
APH1A	gene22542	APH1A|769986|XM_001233301.4|XM_001233301.4|XP_001233302.1	protein_coding	chr35	9221531	9226026	XP_010203311.1	PREDICTED: gamma-secretase subunit Aph-1b-like [Colius striatus]	UniRef90_UPI00035066E5	PREDICTED: gamma-secretase subunit Aph-1b isoform X3 n=1 Tax=Gallus gallus RepID=UPI00035066E5	ko05010,ko04330	Alzheimer's disease:Notch signaling pathway	GO:0016021,GO:0016485,GO:0043085	integral component of membrane:protein processing:positive regulation of catalytic activity	U:Intracellular trafficking, secretion, and vesicular transport	04N6M@aveNOG:anterior pharynx defective 1 homolog
APOOL	gene7708	APOOL|422271|XR_001464128.1;NM_001006434.2|XR_001464128.1;NM_001006434.2|NP_001006434.1	protein_coding	chr4	8755607	8772130	NP_001006434.1	MICOS complex subunit MIC27 precursor [Gallus gallus]_x0001_Q5ZK55.1 RecName: Full=MICOS complex subunit MIC27; AltName: Full=Apolipoprotein O-like; AltName: Full=Protein FAM121A; Flags: Precursor_x0001_CAG31888.1 hypothetical protein RCJMB04_13b18 [Gallus gallus]	UniRef90_Q5ZK55	Apolipoprotein O-like n=4 Tax=Phasianidae RepID=APOOL_CHICK	--	--	GO:0042407,GO:0061617	cristae formation:MICOS complex	S:Function unknown	04GIB@aveNOG:apolipoprotein O-like
ARAP2	gene8710	ARAP2|428790|XM_015285685.1;XM_426346.5;XM_004936122.2|XM_015285685.1;XM_426346.5;XM_004936122.2|XP_015141171.1;XP_426346.5;XP_004936179.2	protein_coding	chr4	70638973	70772169	XP_426346.5	PREDICTED: arf-GAP with Rho-GAP domain, ANK repeat and PH domain-containing protein 2 isoform X1 [Gallus gallus]_x0001_XP_015141171.1 PREDICTED: arf-GAP with Rho-GAP domain, ANK repeat and PH domain-containing protein 2 isoform X1 [Gallus gallus]	UniRef90_E1BTK2	Uncharacterized protein n=2 Tax=Gallus gallus RepID=E1BTK2_CHICK	ko04144	Endocytosis	GO:0005096,GO:0005547,GO:0005829,GO:0007165,GO:0043547,GO:0046872,GO:0051056	GTPase activator activity:phosphatidylinositol-3,4,5-trisphosphate binding:cytosol:signal transduction:positive regulation of GTPase activity:metal ion binding:regulation of small GTPase mediated signal transduction	T:Signal transduction mechanisms	04F66@aveNOG:ArfGAP with RhoGAP domain, ankyrin repeat and PH domain 2
ARF3	gene23983	ARF3|107049507|XM_015273181.1|XM_015273181.1|XP_015128667.1	protein_coding	sca8112	18350	21869	XP_005061423.1	PREDICTED: ADP-ribosylation factor 3 isoform X1 [Ficedula albicollis]	UniRef90_UPI000359C4A4	PREDICTED: ADP-ribosylation factor 3 isoform X1 n=1 Tax=Ficedula albicollis RepID=UPI000359C4A4	ko04144	Endocytosis	GO:0000139,GO:0003924,GO:0006661,GO:0006890,GO:0007264,GO:0015031,GO:0048471,GO:0070062	Golgi membrane:GTPase activity:phosphatidylinositol biosynthetic process:retrograde vesicle-mediated transport, Golgi to ER:small GTPase mediated signal transduction:protein transport:perinuclear region of cytoplasm:extracellular exosome	U:Intracellular trafficking, secretion, and vesicular transport	0TVIB@lilNOG:ARF
ARFGAP1	gene18808	ARFGAP1|419241|NM_001030857.1|NM_001030857.1|NP_001026028.1	protein_coding	chr20	8976416	9002069	OXB67869.1	hypothetical protein ASZ78_005551 [Callipepla squamata]	UniRef90_G3URQ3	Uncharacterized protein n=22 Tax=Testudines + Archosauria group RepID=G3URQ3_MELGA	ko04144	Endocytosis	GO:0005096,GO:0030100,GO:0043547	GTPase activator activity:regulation of endocytosis:positive regulation of GTPase activity	T:Signal transduction mechanisms	04JSR@aveNOG:ADP-ribosylation factor GTPase activating protein 1
ARFGAP3	gene1122	ARFGAP3|418224|XM_015290461.1;XM_015290471.1;NM_001012539.1|XM_015290461.1;XM_015290471.1;NM_001012539.1|XP_015145947.1;XP_015145957.1;NP_001012557.1	protein_coding	chr1	68427143	68460888	AAC60281.1	unknown [Gallus gallus]	UniRef90_Q08525	Putative uncharacterized protein n=2 Tax=Gallus gallus RepID=Q08525_CHICK	ko04144	Endocytosis	GO:0005096,GO:0005794,GO:0005829,GO:0009306,GO:0016020,GO:0043547	GTPase activator activity:Golgi apparatus:cytosol:protein secretion:membrane:positive regulation of GTPase activity	S:Function unknown	0Y65V@NOG:Retrotransposon protein
ARFRP1	gene18849	ARFRP1|419261|XM_417433.5;XM_004947129.2|XM_417433.5;XM_004947129.2|XP_417433.2;XP_004947186.1	protein_coding	chr20	9829349	9840351	XP_009962144.1	PREDICTED: ADP-ribosylation factor-related protein 1 [Tyto alba]	UniRef90_F7E9D5	Uncharacterized protein n=1 Tax=Ornithorhynchus anatinus RepID=F7E9D5_ORNAN	--	--	GO:0005525,GO:0005802,GO:0005829,GO:0007264,GO:0007369,GO:0016020,GO:0034067,GO:0042147,GO:0043001	GTP binding:trans-Golgi network:cytosol:small GTPase mediated signal transduction:gastrulation:membrane:protein localization to Golgi apparatus:retrograde transport, endosome to Golgi:Golgi to plasma membrane protein transport	U:Intracellular trafficking, secretion, and vesicular transport	0A0QT@biNOG:ADP-ribosylation factor related protein 1
ARGLU1	gene2284	ARGLU1|418765|XR_001462583.1;XR_001462590.1;NM_001006267.1|XR_001462583.1;XR_001462590.1;NM_001006267.1|NP_001006267.1	protein_coding	chr1	141031865	141042350	KFQ29543.1	hypothetical protein N332_13303, partial [Mesitornis unicolor]	UniRef90_Q90811	Putative uncharacterized protein VTGIII (Fragment) n=1 Tax=Gallus gallus RepID=Q90811_CHICK	ko03320,ko00561,ko04626	PPAR signaling pathway:Glycerolipid metabolism:Plant-pathogen interaction	--	--	S:Function unknown	0Y65V@NOG:Retrotransposon protein
ARHGAP15	gene12081	ARHGAP15|424303|NM_001008476.1|NM_001008476.1|NP_001008476.1	protein_coding	chr7	32874820	33193631	KFM13018.1	hypothetical protein AS27_00999, partial [Aptenodytes forsteri]	UniRef90_R0LYQ4	Rho GTPase-activating protein 15 n=1 Tax=Anas platyrhynchos RepID=R0LYQ4_ANAPL	--	--	GO:0005096,GO:0005737,GO:0007165,GO:0008360,GO:0016020,GO:0043547	GTPase activator activity:cytoplasm:signal transduction:regulation of cell shape:membrane:positive regulation of GTPase activity	T:Signal transduction mechanisms	04K8W@aveNOG:Rho GTPase activating protein 15
ARHGAP36	gene7728	ARHGAP36|100859007|XM_015278528.1;XM_015278529.1;XM_015278530.1|XM_015278528.1;XM_015278529.1;XM_015278530.1|XP_015134014.1;XP_015134015.1;XP_015134016.1	protein_coding	chr4	9543717	9562771	KFV05530.1	hypothetical protein N339_04974, partial [Pterocles gutturalis]	UniRef90_F1N8K5	Uncharacterized protein n=5 Tax=Phasianidae RepID=F1N8K5_CHICK	--	--	GO:0007165	signal transduction	T:Signal transduction mechanisms	04ISM@aveNOG:RhoGAP
ARHGAP8	gene1148	ARHGAP8|418239|NM_001204389.1|NM_001204389.1|NP_001191318.1	protein_coding	chr1	69904874	69982240	AAC60281.1	unknown [Gallus gallus]	UniRef90_Q08525	Putative uncharacterized protein n=2 Tax=Gallus gallus RepID=Q08525_CHICK	--	--	GO:0005737,GO:0007165,GO:0043087	cytoplasm:signal transduction:regulation of GTPase activity	S:Function unknown	0B4AH@biNOG:Reverse transcriptase (RNA-dependent DNA polymerase)
ARHGEF39	gene22546	ARHGEF39|431661|XM_015277356.1;XM_015277357.1;NM_001195689.1;XM_015277358.1|XM_015277356.1;XM_015277357.1;NM_001195689.1;XM_015277358.1|XP_015132842.1;XP_015132843.1;NP_001182618.1;XP_015132844.1	protein_coding	chr35	9280894	9296320	XP_010167246.1	PREDICTED: rho guanine nucleotide exchange factor 39, partial [Antrostomus carolinensis]	UniRef90_UPI0003506ADF	PREDICTED: myosin-IIIa isoform X4 n=3 Tax=Gallus gallus RepID=UPI0003506ADF	--	--	GO:0005089,GO:0005886,GO:0030335,GO:0035023,GO:0043547	Rho guanyl-nucleotide exchange factor activity:plasma membrane:positive regulation of cell migration:regulation of Rho protein signal transduction:positive regulation of GTPase activity	T:Signal transduction mechanisms	04FR1@aveNOG:RhoGEF
ARIH2	gene15184	ARIH2|416061|XM_015293105.1;XM_015293106.1;NM_001199221.1|XM_015293105.1;XM_015293106.1;NM_001199221.1|XP_015148591.1;XP_015148592.1;NP_001186150.1	protein_coding	chr12	11694961	11726292	XP_010226045.1	PREDICTED: E3 ubiquitin-protein ligase ARIH2 [Tinamus guttatus]	UniRef90_G3IB79	Protein ariadne-2-like n=1 Tax=Cricetulus griseus RepID=G3IB79_CRIGR	--	--	GO:0000151,GO:0004842,GO:0005515,GO:0006511,GO:0008270,GO:0016567,GO:0016740,GO:0031466,GO:0032436,GO:0046872,GO:0048588,GO:0061630,GO:0070534,GO:0070936,GO:0071425,GO:1903955	ubiquitin ligase complex:ubiquitin-protein transferase activity:protein binding:ubiquitin-dependent protein catabolic process:zinc ion binding:protein ubiquitination:transferase activity:Cul5-RING ubiquitin ligase complex:positive regulation of proteasomal ubiquitin-dependent protein catabolic process:metal ion binding:developmental cell growth:ubiquitin protein ligase activity:protein K63-linked…	O:Posttranslational modification, protein turnover, chaperones	09TZN@biNOG:ariadne homolog 2 (Drosophila)
ARL13A	gene7679	ARL13A|422255|XM_015278660.1|XM_015278660.1|XP_015134146.1	protein_coding	chr4	5171266	5175655	XP_015134146.1	PREDICTED: ADP-ribosylation factor-like protein 13A [Gallus gallus]	UniRef90_UPI000350622E	PREDICTED: ADP-ribosylation factor-like 13A isoform X5 n=1 Tax=Gallus gallus RepID=UPI000350622E	--	--	GO:0005525,GO:0005622,GO:0007264	GTP binding:intracellular:small GTPase mediated signal transduction	U:Intracellular trafficking, secretion, and vesicular transport	0A1BB@biNOG:ADP-ribosylation factor-like 13A
ARMC7	gene18043	ARMC7|422118|XM_015295399.1;NM_001278001.1|XM_015295399.1;NM_001278001.1|XP_015150885.1;NP_001264930.1	protein_coding	chr18	10749329	10751449	XP_015150885.1	PREDICTED: armadillo repeat-containing protein 7 isoform X1 [Gallus gallus]	UniRef90_R0KAK8	Armadillo repeat-containing protein 7 (Fragment) n=2 Tax=Anas platyrhynchos RepID=R0KAK8_ANAPL	--	--	GO:0005634,GO:0005737	nucleus:cytoplasm	S:Function unknown	04H3W@aveNOG:Armadillo/beta-catenin-like repeat
ARPC4	gene15158	ARPC4|416051|NM_001257284.1|NM_001257284.1|NP_001244213.1	protein_coding	chr12	11506589	11508357	XP_021265345.1	tubulin monoglycylase TTLL3 [Numida meleagris]	UniRef90_UPI0002036190	PREDICTED: tubulin monoglycylase TTLL3-like n=1 Tax=Meleagris gallopavo RepID=UPI0002036190	ko05130,ko04144,ko05100,ko05132,ko05131,ko04810,ko04666	Pathogenic Escherichia coli infection:Endocytosis:Bacterial invasion of epithelial cells:Salmonella infection:Shigellosis:Regulation of actin cytoskeleton:Fc gamma R-mediated phagocytosis	GO:0005200,GO:0005885,GO:0019899,GO:0030041,GO:0030674,GO:0034314,GO:0051015,GO:0070062	structural constituent of cytoskeleton:Arp2/3 protein complex:enzyme binding:actin filament polymerization:protein binding, bridging:Arp2/3 complex-mediated actin nucleation:actin filament binding:extracellular exosome	O:Posttranslational modification, protein turnover, chaperones	09XNV@biNOG:Tubulin tyrosine ligase-like family, member
ARSB	gene22736	ARSB|771459|XM_003642912.3|XM_003642912.3|XP_003642960.1	protein_coding	chr35	22502252	22571045	KFQ57877.1	hypothetical protein N334_07848, partial [Pelecanus crispus]	UniRef90_X1A609	Marine sediment metagenome DNA, contig: S01H4_L05056 (Fragment) n=1 Tax=marine sediment metagenome RepID=X1A609_9ZZZZ	--	--	GO:0003943,GO:0008152,GO:0010632,GO:0061580,GO:0070062	N-acetylgalactosamine-4-sulfatase activity:metabolic process:regulation of epithelial cell migration:colon epithelial cell migration:extracellular exosome	S:Function unknown	0A5RU@biNOG:Reverse transcriptase (RNA-dependent DNA polymerase)
ARSK	gene23195	ARSK|427116|XM_015280522.1;NM_001031415.1|XM_015280522.1;NM_001031415.1|XP_015136008.1;NP_001026586.1	protein_coding	chr35	57413183	57424563	XP_015136008.1	PREDICTED: arylsulfatase K isoform X1 [Gallus gallus]	UniRef90_Q5ZK90	Arylsulfatase K n=2 Tax=Gallus gallus RepID=ARSK_CHICK	--	--	GO:0008152,GO:0008484	metabolic process:sulfuric ester hydrolase activity	G:Carbohydrate transport and metabolism	04IQ9@aveNOG:arylsulfatase family, member K
ASB16	gene24016	ASB16|107049519|XM_015273209.1|XM_015273209.1|XP_015128695.1	protein_coding	sca8162	20738	24092	XP_015128695.1	PREDICTED: LOW QUALITY PROTEIN: ankyrin repeat and SOCS box protein 16 [Gallus gallus]	UniRef90_UPI000395D696	PREDICTED: ankyrin repeat and SOCS box protein 16 n=1 Tax=Pseudopodoces humilis RepID=UPI000395D696	--	--	GO:0005515,GO:0005622,GO:0016567,GO:0035556	protein binding:intracellular:protein ubiquitination:intracellular signal transduction	S:Function unknown	09TBF@biNOG:Ankyrin repeat and SOCS box containing
ASXL1	gene18905	ASXL1|428158|XM_015296597.1;XM_015296598.1|XM_015296597.1;XM_015296598.1|XP_015152083.1;XP_015152084.1	protein_coding	chr20	10359763	10375156	XP_015152084.1	PREDICTED: putative Polycomb group protein ASXL1 isoform X2 [Gallus gallus]	UniRef90_F1P445	Uncharacterized protein n=3 Tax=Gallus gallus RepID=F1P445_CHICK	--	--	GO:0000122,GO:0000790,GO:0003007,GO:0003677,GO:0003713,GO:0003714,GO:0006351,GO:0032526,GO:0035359,GO:0035517,GO:0035522,GO:0042974,GO:0042975,GO:0045599,GO:0045944,GO:0048386,GO:0048387,GO:0060348,GO:0060430,GO:0070062	negative regulation of transcription from RNA polymerase II promoter:nuclear chromatin:heart morphogenesis:DNA binding:transcription coactivator activity:transcription corepressor activity:transcription, DNA-templated:response to retinoic acid:negative regulation of peroxisome proliferator activated receptor signaling pathway:PR-DUB complex:monoubiquitinated histone H2A deubiquitination:retinoic …	T:Signal transduction mechanisms	04IJ0@aveNOG:additional sex combs like 1 (Drosophila)
ATG4C	gene12861	ATG4C|424688|XM_004936862.2;XM_422520.5;XM_015291126.1|XM_004936862.2;XM_422520.5;XM_015291126.1|XP_004936919.1;XP_422520.2;XP_015146612.1	protein_coding	chr8	27684388	27706447	XP_422520.2	PREDICTED: cysteine protease ATG4C [Gallus gallus]_x0001_XP_004936919.1 PREDICTED: cysteine protease ATG4C [Gallus gallus]_x0001_XP_015146612.1 PREDICTED: cysteine protease ATG4C [Gallus gallus]	UniRef90_UPI00035054DE	PREDICTED: translation initiation factor IF-2-like n=1 Tax=Gallus gallus RepID=UPI00035054DE	ko04140	Regulation of autophagy	GO:0000045,GO:0000422,GO:0004197,GO:0005576,GO:0005829,GO:0006501,GO:0006612,GO:0016485,GO:0044804,GO:0051697	autophagosome assembly:mitophagy:cysteine-type endopeptidase activity:extracellular region:cytosol:C-terminal protein lipidation:protein targeting to membrane:protein processing:nucleophagy:protein delipidation	O:Posttranslational modification, protein turnover, chaperones	04JIV@aveNOG:autophagy related
ATP11C	gene7678	ATP11C|422254|XM_420240.5;XM_015278486.1;XM_015278490.1;XM_004940688.2;XM_015278487.1;XM_004940692.2;XM_004940691.2;XM_004940693.2;XM_015278488.1|XM_420240.5;XM_015278486.1;XM_015278490.1;XM_004940688.2;XM_015278487.1;XM_004940692.2;XM_004940691.2;XM_004940693.2;XM_015278488.1|XP_420240.3;XP_015133972.1;XP_015133976.1;XP_004940745.1;XP_015133973.1;XP_004940749.1;XP_004940748.1;XP_004940750.1;XP_0…	protein_coding	chr4	5116592	5167185	XP_015133973.1	PREDICTED: phospholipid-transporting ATPase IG isoform X3 [Gallus gallus]	UniRef90_UPI0003506D12	PREDICTED: probable phospholipid-transporting ATPase IG isoform X15 n=5 Tax=Gallus gallus RepID=UPI0003506D12	--	--	GO:0000287,GO:0002329,GO:0004012,GO:0005524,GO:0005765,GO:0005783,GO:0005886,GO:0016021,GO:0045332,GO:0045579,GO:0055037	magnesium ion binding:pre-B cell differentiation:phospholipid-translocating ATPase activity:ATP binding:lysosomal membrane:endoplasmic reticulum:plasma membrane:integral component of membrane:phospholipid translocation:positive regulation of B cell differentiation:recycling endosome	P:Inorganic ion transport and metabolism	09U2K@biNOG:ATPase, class VI, type
ATP5E	gene18963	ATP5E|768660|XM_001231374.4|XM_001231374.4|XP_001231375.1	protein_coding	chr20	11088111	11089342	XP_009997049.1	PREDICTED: ATP synthase subunit epsilon, mitochondrial [Chaetura pelagica]	--	--	ko00190,ko05010,ko05012,ko05016	Oxidative phosphorylation:Alzheimer's disease:Parkinson's disease:Huntington's disease	--	--	C:Energy production and conversion	04QDG@aveNOG:H transporting F1 ATP synthase epsilon subunit variant 1
ATP5H	gene18039	ATP5H|422115|XM_001232613.2;XM_001232598.3|XM_001232613.2;XM_001232598.3|XP_001232614.1;XP_001232599.1	protein_coding	chr18	10720624	10723378	XP_001232599.1	PREDICTED: ATP synthase subunit d, mitochondrial [Gallus gallus]_x0001_XP_001232614.1 PREDICTED: ATP synthase subunit d, mitochondrial [Gallus gallus]	UniRef90_E1C658	Uncharacterized protein (Fragment) n=2 Tax=Gallus gallus RepID=E1C658_CHICK	ko00190,ko05010,ko05012,ko05016	Oxidative phosphorylation:Alzheimer's disease:Parkinson's disease:Huntington's disease	GO:0000276,GO:0005654,GO:0015078,GO:0015986,GO:0016887,GO:0070062	mitochondrial proton-transporting ATP synthase complex, coupling factor F(o):nucleoplasm:hydrogen ion transmembrane transporter activity:ATP synthesis coupled proton transport:ATPase activity:extracellular exosome	C:Energy production and conversion	04KYW@aveNOG:ATP synthase, H transporting, mitochondrial
ATP6AP1L	gene23259	ATP6AP1L|427324|||	--	chr35	63337649	63358283	XP_021235524.1	V-type proton ATPase subunit S1-like protein [Numida meleagris]	UniRef90_UPI0003870FD1	PREDICTED: V-type proton ATPase subunit S1-like protein n=2 Tax=Neognathae RepID=UPI0003870FD1	--	--	GO:0015991,GO:0016021,GO:0033180,GO:0046933,GO:0046961	ATP hydrolysis coupled proton transport:integral component of membrane:proton-transporting V-type ATPase, V1 domain:proton-transporting ATP synthase activity, rotational mechanism:proton-transporting ATPase activity, rotational mechanism	C:Energy production and conversion	04P1T@aveNOG:Vacuolar ATP synthase subunit S1 (ATP6S1)
ATP6V1E1	gene1012	ATP6V1E1|418162|NM_001006246.2|NM_001006246.2|NP_001006246.1	protein_coding	chr1	61854552	61869769	--	--	--	--	--	--	GO:0015991,GO:0033178,GO:0046961	ATP hydrolysis coupled proton transport:proton-transporting two-sector ATPase complex, catalytic domain:proton-transporting ATPase activity, rotational mechanism	C:Energy production and conversion	09WQG@biNOG:ATPase, H transporting, lysosomal
ATP9A	gene19024	ATP9A|419345|XM_015296518.1;XM_015296519.1|XM_015296518.1;XM_015296519.1|XP_015152004.1;XP_015152005.1	protein_coding	chr20	13326254	13378631	XP_019477837.1	PREDICTED: probable phospholipid-transporting ATPase IIA [Meleagris gallopavo]	UniRef90_M7BJA9	Putative phospholipid-transporting ATPase IIA n=1 Tax=Chelonia mydas RepID=M7BJA9_CHEMY	--	--	GO:0000287,GO:0004012,GO:0005524,GO:0005768,GO:0005769,GO:0005802,GO:0005886,GO:0006890,GO:0006897,GO:0016021,GO:0045332,GO:0048471,GO:0055037	magnesium ion binding:phospholipid-translocating ATPase activity:ATP binding:endosome:early endosome:trans-Golgi network:plasma membrane:retrograde vesicle-mediated transport, Golgi to ER:endocytosis:integral component of membrane:phospholipid translocation:perinuclear region of cytoplasm:recycling endosome	P:Inorganic ion transport and metabolism	0XPYK@NOG:ATPase class II type
ATXN10	gene1159	ATXN10|418245|XM_015291006.1;XM_004938043.2;XM_416469.5|XM_015291006.1;XM_004938043.2;XM_416469.5|XP_015146492.1;XP_004938100.1;XP_416469.2	protein_coding	chr1	70660392	70756368	KFP84123.1	hypothetical protein N311_12544, partial [Apaloderma vittatum]	UniRef90_Q08525	Putative uncharacterized protein n=2 Tax=Gallus gallus RepID=Q08525_CHICK	ko04931	Insulin resistance	GO:0005615,GO:0005886,GO:0030425,GO:0031175,GO:0043025,GO:0048471	extracellular space:plasma membrane:dendrite:neuron projection development:neuronal cell body:perinuclear region of cytoplasm	S:Function unknown	0Y65V@NOG:Retrotransposon protein
ATXN1L	gene14782	ATXN1L|427566|XM_015292700.1;XM_015292701.1|XM_015292700.1;XM_015292701.1|XP_015148186.1;XP_015148187.1	protein_coding	chr11	19986527	19994083	XP_015148186.1	PREDICTED: ataxin-1-like [Gallus gallus]_x0001_XP_015148187.1 PREDICTED: ataxin-1-like [Gallus gallus]	UniRef90_R4GIP3	Uncharacterized protein n=2 Tax=Phasianidae RepID=R4GIP3_CHICK	--	--	GO:0000122,GO:0003723,GO:0005654,GO:0005730,GO:0030198,GO:0048286,GO:1902035	negative regulation of transcription from RNA polymerase II promoter:RNA binding:nucleoplasm:nucleolus:extracellular matrix organization:lung alveolus development:positive regulation of hematopoietic stem cell proliferation	S:Function unknown	0A0NQ@biNOG:ataxin 1-like
ATXN7	gene15208	ATXN7|416078|XM_015293292.1;XM_414415.5;XM_015293294.1;XM_015293293.1;XM_004944660.2|XM_015293292.1;XM_414415.5;XM_015293294.1;XM_015293293.1;XM_004944660.2|XP_015148778.1;XP_414415.4;XP_015148780.1;XP_015148779.1;XP_004944717.2	protein_coding	chr12	13553875	13633972	OXB68128.1	hypothetical protein ASZ78_014589 [Callipepla squamata]	UniRef90_UPI00035068BA	PREDICTED: ataxin-7 isoform X8 n=5 Tax=Testudines + Archosauria group RepID=UPI00035068BA	--	--	GO:0000226,GO:0003682,GO:0005737,GO:0015630,GO:0016578,GO:0030914,GO:0042326,GO:0043569,GO:0045944	microtubule cytoskeleton organization:chromatin binding:cytoplasm:microtubule cytoskeleton:histone deubiquitination:STAGA complex:negative regulation of phosphorylation:negative regulation of insulin-like growth factor receptor signaling pathway:positive regulation of transcription from RNA polymerase II promoter	B:Chromatin structure and dynamics	04R43@aveNOG:SCA7, zinc-binding domain
ATXN7L3	gene24015	ATXN7L3|107049520|XM_015273210.1;XM_015273212.1;XM_015273211.1|XM_015273210.1;XM_015273212.1;XM_015273211.1|XP_015128696.1;XP_015128698.1;XP_015128697.1	protein_coding	sca8162	15576	20245	XP_009462959.1	PREDICTED: ataxin-7-like protein 3 {ECO:0000255|HAMAP-Rule:MF_03047} [Nipponia nippon]	UniRef90_UPI000392F59C	PREDICTED: ataxin-7-like protein 3 n=2 Tax=Falco RepID=UPI000392F59C	--	--	GO:0071819,GO:0016569,GO:0006351,GO:0008270,GO:0046872,GO:0006355,GO:0016578,GO:0005634	DUBm complex:covalent chromatin modification:transcription, DNA-templated:zinc ion binding:metal ion binding:regulation of transcription, DNA-templated:histone deubiquitination:nucleus	K:Transcription	09Z57@biNOG:Ataxin 7-like 3
AURKA	gene18999	AURKA|428167|XM_015296533.1;XM_425725.5|XM_015296533.1;XM_425725.5|XP_015152019.1;XP_425725.1	protein_coding	chr20	12229431	12236357	XP_009576884.1	PREDICTED: LOW QUALITY PROTEIN: aurora kinase A [Fulmarus glacialis]	UniRef90_E1BVE1	Uncharacterized protein n=2 Tax=Neognathae RepID=E1BVE1_CHICK	ko04114	Oocyte meiosis	GO:0000780,GO:0004712,GO:0005524,GO:0005876,GO:0007052,GO:0007057,GO:0007100,GO:0009948,GO:0019901,GO:0031616,GO:0031625,GO:0031647,GO:0032091,GO:0032133,GO:0032436,GO:0032465,GO:0035174,GO:0035404,GO:0042585,GO:0043066,GO:0043203,GO:0045120,GO:0048471,GO:0051233,GO:0051642,GO:0071539,GO:0072686,GO:0072687,GO:1900195,GO:1990138	condensed nuclear chromosome, centromeric region:protein serine/threonine/tyrosine kinase activity:ATP binding:spindle microtubule:mitotic spindle organization:spindle assembly involved in female meiosis I:mitotic centrosome separation:anterior/posterior axis specification:protein kinase binding:spindle pole centrosome:ubiquitin protein ligase binding:regulation of protein stability:negative regu…	T:Signal transduction mechanisms	04JGF@aveNOG:S_TKc
AVD	gene22538	AVD|396260|NM_205320.1|NM_205320.1|NP_990651.1	protein_coding	chr35	9164721	9165901	NP_990651.1	avidin precursor [Gallus gallus]_x0001_P02701.3 RecName: Full=Avidin; Flags: Precursor_x0001_CAA28954.1 unnamed protein product [Gallus gallus]	UniRef90_UPI0003507289	PREDICTED: avidin-related protein 2-like isoform X4 n=1 Tax=Gallus gallus RepID=UPI0003507289	--	--	GO:0005576	extracellular region	S:Function unknown	04PGA@aveNOG:Avidin family
AVDL	gene22534	AVDL|431660|XM_015277491.1;XM_429212.5|XM_015277491.1;XM_429212.5|XP_015132977.1;XP_429212.2	protein_coding	chr35	9136627	9137577	XP_015132977.1	PREDICTED: avidin-like isoform X1 [Gallus gallus]	UniRef90_E1BTQ4	Uncharacterized protein n=3 Tax=Phasianidae RepID=E1BTQ4_CHICK	--	--	GO:0005576	extracellular region	S:Function unknown	0A9YI@biNOG:Avidin family
AVR2	gene22536	AVR2|395367|NM_001030348.1|NM_001030348.1|NP_001025519.1	protein_coding	chr35	9149077	9150126	NP_001025519.1	avidin-related protein 2 precursor [Gallus gallus]_x0001_P56732.1 RecName: Full=Avidin-related protein 2; Flags: Precursor_x0001_CAC34570.1 putative avidin-related protein 2 (AVR2) [Gallus gallus]	UniRef90_UPI0003507289	PREDICTED: avidin-related protein 2-like isoform X4 n=1 Tax=Gallus gallus RepID=UPI0003507289	--	--	GO:0005576,GO:0009374,GO:0015878	extracellular region:biotin binding:biotin transport	W:Extracellular structures	0ABWU@biNOG:Avidin family
B4GALNT3	gene992	B4GALNT3|418150|XM_416381.5|XM_416381.5|XP_416381.4	protein_coding	chr1	60368188	60429672	XP_416381.4	PREDICTED: beta-1,4-N-acetylgalactosaminyltransferase 3 [Gallus gallus]	UniRef90_UPI00035049FC	PREDICTED: beta-1,4-N-acetylgalactosaminyltransferase 3 n=1 Tax=Gallus gallus RepID=UPI00035049FC	ko00513	Various types of N-glycan biosynthesis	GO:0008376,GO:0032580	acetylgalactosaminyltransferase activity:Golgi cisterna membrane	G:Carbohydrate transport and metabolism	04EET@aveNOG:PA14
B4GALT5	gene19046	B4GALT5|107054826|XM_015296479.1;XM_015296480.1|XM_015296479.1;XM_015296480.1|XP_015151965.1;XP_015151966.1	protein_coding	chr20	14079838	14105166	XP_015281335.1	PREDICTED: beta-1,4-galactosyltransferase 5 [Gekko japonicus]	UniRef90_UPI0000E81488	PREDICTED: beta-1,4-galactosyltransferase 5 isoform X2 n=1 Tax=Gallus gallus RepID=UPI0000E81488	ko00512	Mucin type O-Glycan biosynthesis	GO:0005975,GO:0016757,GO:0070062	carbohydrate metabolic process:transferase activity, transferring glycosyl groups:extracellular exosome	G:Carbohydrate transport and metabolism	04FK7@aveNOG:UDP-Gal betaGlcNAc beta 1,4- galactosyltransferase, polypeptide 5
BAZ2B	gene12145	BAZ2B|395400|XM_015290148.1;XM_015290147.1;XM_015290143.1;XM_015290145.1;XM_015290141.1;XM_015290144.1;XM_015290140.1;XM_015290139.1;XM_015290138.1;XM_015290142.1;XM_015290136.1;XM_015290137.1;NM_204677.1|XM_015290148.1;XM_015290147.1;XM_015290143.1;XM_015290145.1;XM_015290141.1;XM_015290144.1;XM_015290140.1;XM_015290139.1;XM_015290138.1;XM_015290142.1;XM_015290136.1;XM_015290137.1;NM_204677.1|XP…	protein_coding	chr7	36742507	36851144	XP_015145631.1	PREDICTED: bromodomain adjacent to zinc finger domain protein 2B isoform X9 [Gallus gallus]	UniRef90_Q9DE13	Bromodomain adjacent to zinc finger domain protein 2B n=7 Tax=Neognathae RepID=BAZ2B_CHICK	--	--	GO:0003677,GO:0005634,GO:0008270	DNA binding:nucleus:zinc ion binding	B:Chromatin structure and dynamics	04JRS@aveNOG:bromodomain adjacent to zinc finger domain
BCAS1	gene19010	BCAS1|419338|XM_417504.4|XM_417504.4|XP_417504.3	protein_coding	chr20	12586565	12628602	XP_417504.3	PREDICTED: breast carcinoma-amplified sequence 1 [Gallus gallus]	UniRef90_F1NP35	Uncharacterized protein n=1 Tax=Gallus gallus RepID=F1NP35_CHICK	--	--	GO:0070062	extracellular exosome	O:Posttranslational modification, protein turnover, chaperones	04PUC@aveNOG:Inherit from veNOG: breast carcinoma amplified sequence 1
BCAT1	gene1067	BCAT1|418193|XM_416424.5|XM_416424.5|XP_416424.1	protein_coding	chr1	65412642	65478872	KFQ95409.1	hypothetical protein Y956_16064, partial [Nipponia nippon]	UniRef90_Q90811	Putative uncharacterized protein VTGIII (Fragment) n=1 Tax=Gallus gallus RepID=Q90811_CHICK	ko00290,ko00770,ko00280,ko01210,ko01230,ko00270	Valine, leucine and isoleucine biosynthesis:Pantothenate and CoA biosynthesis:Valine, leucine and isoleucine degradation:2-Oxocarboxylic acid metabolism:Biosynthesis of amino acids:Cysteine and methionine metabolism	GO:0009082,GO:0052654,GO:0052655,GO:0052656	branched-chain amino acid biosynthetic process:L-leucine transaminase activity:L-valine transaminase activity:L-isoleucine transaminase activity	S:Function unknown	0A5RU@biNOG:Reverse transcriptase (RNA-dependent DNA polymerase)
BCKDHB	gene6833	BCKDHB|395375|NM_204657.1|NM_204657.1|NP_989988.1	protein_coding	chr3	79329297	79439703	KFP84123.1	hypothetical protein N311_12544, partial [Apaloderma vittatum]	UniRef90_M7BR12	Putative phospholipid-transporting ATPase VB n=3 Tax=Cryptodira RepID=M7BR12_CHEMY	--	--	GO:0003826,GO:0005947,GO:0009083,GO:0055114	alpha-ketoacid dehydrogenase activity:mitochondrial alpha-ketoglutarate dehydrogenase complex:branched-chain amino acid catabolic process:oxidation-reduction process	S:Function unknown	0Y65V@NOG:Retrotransposon protein
BCL2L1	gene18889	BCL2L1|373954|XM_015296319.1;XM_015296317.1;XM_015296320.1;XM_015296318.1;NM_001025304.1|XM_015296319.1;XM_015296317.1;XM_015296320.1;XM_015296318.1;NM_001025304.1|XP_015151805.1;XP_015151803.1;XP_015151806.1;XP_015151804.1;NP_001020475.1	protein_coding	chr20	10216149	10234317	CAA80657.1	bcl-x [Gallus gallus]	UniRef90_Q07816	Bcl-2-like protein 1 n=7 Tax=Phasianidae RepID=B2CL1_CHICK	ko05145,ko05014,ko01521,ko05166,ko05220,ko04215,ko04210,ko05212,ko04630,ko01524,ko05200,ko04014,ko04151,ko05202,ko04064,ko05222	Toxoplasmosis:Amyotrophic lateral sclerosis (ALS):EGFR tyrosine kinase inhibitor resistance:HTLV-I infection:Chronic myeloid leukemia:Apoptosis - multiple species:Apoptosis:Pancreatic cancer:Jak-STAT signaling pathway:Platinum drug resistance:Pathways in cancer:Ras signaling pathway:PI3K-Akt signaling pathway:Transcriptional misregulation in cancer:NF-kappa B signaling pathway:Small cell lung can…	GO:0000910,GO:0001541,GO:0001836,GO:0005741,GO:0005759,GO:0005813,GO:0005829,GO:0007093,GO:0007281,GO:0007283,GO:0008283,GO:0008284,GO:0008584,GO:0008630,GO:0009566,GO:0016021,GO:0019050,GO:0019901,GO:0030054,GO:0030672,GO:0031965,GO:0034097,GO:0040007,GO:0042803,GO:0043065,GO:0043524,GO:0046898,GO:0046902,GO:0046982,GO:0051402,GO:0051434,GO:0051881,GO:0060154,GO:0070584,GO:0071230,GO:0071312,GO:…	cytokinesis:ovarian follicle development:release of cytochrome c from mitochondria:mitochondrial outer membrane:mitochondrial matrix:centrosome:cytosol:mitotic cell cycle checkpoint:germ cell development:spermatogenesis:cell proliferation:positive regulation of cell proliferation:male gonad development:intrinsic apoptotic signaling pathway in response to DNA damage:fertilization:integral componen…	T:Signal transduction mechanisms	04IVS@aveNOG:Bcl-2 homology region 4
BCL2L13	gene1013	BCL2L13|418163|XR_001466531.1;XM_015286377.1;XM_004937951.2;XM_416394.5;XM_015286371.1|XR_001466531.1;XM_015286377.1;XM_004937951.2;XM_416394.5;XM_015286371.1|XP_015141863.1;XP_004938008.1;XP_416394.1;XP_015141857.1	protein_coding	chr1	61870391	61913299	XP_416394.1	PREDICTED: bcl-2-like protein 13 isoform X1 [Gallus gallus]_x0001_XP_015141857.1 PREDICTED: bcl-2-like protein 13 isoform X1 [Gallus gallus]	UniRef90_E1BXS1	Uncharacterized protein n=11 Tax=Neognathae RepID=E1BXS1_CHICK	ko05134	Legionellosis	GO:0005739,GO:0016021,GO:0042981	mitochondrion:integral component of membrane:regulation of apoptotic process	T:Signal transduction mechanisms	04EV6@aveNOG:Apoptosis regulator proteins, Bcl-2 family
BHLHE23	gene18801	BHLHE23|395165|NM_204504.2|NM_204504.2|NP_989835.1	protein_coding	chr20	8677344	8681420	NP_989835.1	class E basic helix-loop-helix protein 23 [Gallus gallus]_x0001_AAQ14264.1 bHLH transcription factor neuroAB [Gallus gallus]_x0001_CAG32506.1 hypothetical protein RCJMB04_27k23 [Gallus gallus]	UniRef90_Q71T10	BHLH transcription factor neuroAB n=5 Tax=Neognathae RepID=Q71T10_CHICK	--	--	GO:0045944,GO:0046548,GO:0046671,GO:0046983,GO:0048050	positive regulation of transcription from RNA polymerase II promoter:retinal rod cell development:negative regulation of retinal cell programmed cell death:protein dimerization activity:post-embryonic eye morphogenesis	K:Transcription	0B4E1@biNOG:basic helix-loop-helix family, member e23
BHMT	gene22733	BHMT|416371|XM_414685.4|XM_414685.4|XP_414685.1	protein_coding	chr35	22435998	22451971	BAA88337.1	ORF2 [Acanthochelys spixii]	UniRef90_O42110	ORF2 n=1 Tax=Acanthochelys spixii RepID=O42110_9SAUR	ko00260,ko00270	Glycine, serine and threonine metabolism:Cysteine and methionine metabolism	GO:0005829,GO:0008270,GO:0008898,GO:0009086,GO:0032259,GO:0047150	cytosol:zinc ion binding:S-adenosylmethionine-homocysteine S-methyltransferase activity:methionine biosynthetic process:methylation:betaine-homocysteine S-methyltransferase activity	S:Function unknown	0B4AH@biNOG:Reverse transcriptase (RNA-dependent DNA polymerase)
BID	gene1014	BID|395236|XM_015284410.1;XM_015284413.1;NM_204552.2|XM_015284410.1;XM_015284413.1;NM_204552.2|XP_015139896.1;XP_015139899.1;NP_989883.2	protein_coding	chr1	61913635	61932234	XP_015139896.1	PREDICTED: BH3-interacting domain death agonist isoform X1 [Gallus gallus]	UniRef90_UPI0002034992	PREDICTED: BH3-interacting domain death agonist-like n=1 Tax=Meleagris gallopavo RepID=UPI0002034992	ko05014,ko05010,ko04650,ko05152,ko04215,ko04210,ko04115,ko01524,ko05200,ko04071,ko05416,ko04932	Amyotrophic lateral sclerosis (ALS):Alzheimer's disease:Natural killer cell mediated cytotoxicity:Tuberculosis:Apoptosis - multiple species:Apoptosis:p53 signaling pathway:Platinum drug resistance:Pathways in cancer:Sphingolipid signaling pathway:Viral myocarditis:Non-alcoholic fatty liver disease (NAFLD)	GO:0005737,GO:0043065	cytoplasm:positive regulation of apoptotic process	U:Intracellular trafficking, secretion, and vesicular transport	04Q2Q@aveNOG:domain death
BIK	gene1126	BIK|776149|XM_015290713.1;XM_015290723.1;NM_001278058.1|XM_015290713.1;XM_015290723.1;NM_001278058.1|XP_015146199.1;XP_015146209.1;NP_001264987.1	protein_coding	chr1	68563240	68578927	XP_015142944.1	PREDICTED: serine/threonine-protein kinase VRK1 isoform X1 [Gallus gallus]_x0001_XP_015142946.1 PREDICTED: serine/threonine-protein kinase VRK1 isoform X1 [Gallus gallus]	UniRef90_E1C005	Uncharacterized protein n=3 Tax=Phasianidae RepID=E1C005_CHICK	--	--	GO:0006915,GO:0016021	apoptotic process:integral component of membrane	--	--
BIRC7	gene18806	BIRC7|419239|XM_015296642.1;XM_015296643.1|XM_015296642.1;XM_015296643.1|XP_015152128.1;XP_015152129.1	protein_coding	chr20	8905894	8921764	XP_015152128.1	PREDICTED: baculoviral IAP repeat-containing protein 7 isoform X1 [Gallus gallus]	UniRef90_UPI000350620D	PREDICTED: baculoviral IAP repeat-containing protein 7-A n=1 Tax=Gallus gallus RepID=UPI000350620D	ko04120,ko05145,ko04215,ko05200,ko05222	Ubiquitin mediated proteolysis:Toxoplasmosis:Apoptosis - multiple species:Pathways in cancer:Small cell lung cancer	GO:0004842,GO:0004869,GO:0005634,GO:0005737,GO:0005794,GO:0005876,GO:0008270,GO:0009966,GO:0016567,GO:0042127,GO:0070247,GO:0090307,GO:1990001	ubiquitin-protein transferase activity:cysteine-type endopeptidase inhibitor activity:nucleus:cytoplasm:Golgi apparatus:spindle microtubule:zinc ion binding:regulation of signal transduction:protein ubiquitination:regulation of cell proliferation:regulation of natural killer cell apoptotic process:mitotic spindle assembly:inhibition of cysteine-type endopeptidase activity involved in apoptotic pr…	O:Posttranslational modification, protein turnover, chaperones	04G3V@aveNOG:Inhibitor of Apoptosis domain
BIVM	gene2296	BIVM|374099|NM_204251.2;XM_015274245.1;XM_015274249.1|NM_204251.2;XM_015274245.1;XM_015274249.1|NP_989582.1;XP_015129731.1;XP_015129735.1	protein_coding	chr1	142772653	142789699	XP_015129731.1	PREDICTED: basic immunoglobulin-like variable motif-containing protein isoform X1 [Gallus gallus]_x0001_XP_015129735.1 PREDICTED: basic immunoglobulin-like variable motif-containing protein isoform X1 [Gallus gallus]_x0001_AAM45764.1 basic, immunoglobulin-like variable motif-containing protein [Gallus gallus]	UniRef90_G3UT51	Uncharacterized protein n=1 Tax=Meleagris gallopavo RepID=G3UT51_MELGA	--	--	GO:0005615,GO:0005634,GO:0005737	extracellular space:nucleus:cytoplasm	S:Function unknown	0B0YA@biNOG:basic, immunoglobulin-like variable motif containing
BMP7	gene18992	BMP7|395494|XM_417496.5|XM_417496.5|XP_417496.5	protein_coding	chr20	11891047	11935222	XP_417496.5	PREDICTED: bone morphogenetic protein 7 [Gallus gallus]	UniRef90_Q9I8Q8	Bone morphogenetic protein 7 (Fragment) n=1 Tax=Gallus gallus RepID=Q9I8Q8_CHICK	ko04060,ko04360,ko04390,ko04350	Cytokine-cytokine receptor interaction:Axon guidance:Hippo signaling pathway:TGF-beta signaling pathway	GO:0001657,GO:0001707,GO:0005125,GO:0005160,GO:0005615,GO:0007411,GO:0008083,GO:0009880,GO:0010800,GO:0010862,GO:0030326,GO:0030501,GO:0030509,GO:0030855,GO:0034116,GO:0034504,GO:0040007,GO:0042981,GO:0043065,GO:0043401,GO:0043407,GO:0043408,GO:0045665,GO:0045669,GO:0045746,GO:0045839,GO:0045892,GO:0045944,GO:0048468,GO:0048596,GO:0048754,GO:0048762,GO:0060272,GO:0060395,GO:0060445,GO:0060686,GO:…	ureteric bud development:mesoderm formation:cytokine activity:transforming growth factor beta receptor binding:extracellular space:axon guidance:growth factor activity:embryonic pattern specification:positive regulation of peptidyl-threonine phosphorylation:positive regulation of pathway-restricted SMAD protein phosphorylation:embryonic limb morphogenesis:positive regulation of bone mineralizatio…	T:Signal transduction mechanisms	09TFG@biNOG:bone morpho-genetic protein
BNC2	gene22890	BNC2|431604|XM_015280204.1;XM_015280201.1;XM_015280200.1;XM_015280203.1;XM_015280205.1|XM_015280204.1;XM_015280201.1;XM_015280200.1;XM_015280203.1;XM_015280205.1|XP_015135690.1;XP_015135687.1;XP_015135686.1;XP_015135689.1;XP_015135691.1	protein_coding	chr35	32322686	32692066	XP_015135686.1	PREDICTED: zinc finger protein basonuclin-2 isoform X1 [Gallus gallus]	UniRef90_UPI000350649B	PREDICTED: zinc finger protein basonuclin-2 isoform X4 n=2 Tax=Gallus gallus RepID=UPI000350649B	--	--	GO:0003416,GO:0003677,GO:0005634,GO:0005737,GO:0005886,GO:0043586,GO:0046872,GO:0060021,GO:0060485	endochondral bone growth:DNA binding:nucleus:cytoplasm:plasma membrane:tongue development:metal ion binding:palate development:mesenchyme development	K:Transcription	04K43@aveNOG:ZnF_C2H2
BPGM	gene1029	BPGM|418172|XM_015285901.1;XM_015285872.1;XM_015285880.1;XM_015285888.1;NM_001030768.1;XM_015285897.1|XM_015285901.1;XM_015285872.1;XM_015285880.1;XM_015285888.1;NM_001030768.1;XM_015285897.1|XP_015141387.1;XP_015141358.1;XP_015141366.1;XP_015141374.1;NP_001025939.1;XP_015141383.1	protein_coding	chr1	62238742	62258388	XP_015141358.1	PREDICTED: bisphosphoglycerate mutase isoform X1 [Gallus gallus]_x0001_XP_015141366.1 PREDICTED: bisphosphoglycerate mutase isoform X1 [Gallus gallus]_x0001_XP_015141374.1 PREDICTED: bisphosphoglycerate mutase isoform X1 [Gallus gallus]_x0001_XP_015141383.1 PREDICTED: bisphosphoglycerate mutase isoform X1 [Gallus gallus]	UniRef90_UPI00039914A8	PREDICTED: bisphosphoglycerate mutase, partial n=1 Tax=Columba livia RepID=UPI00039914A8	ko00260,ko00010	Glycine, serine and threonine metabolism:Glycolysis / Gluconeogenesis	GO:0005829,GO:0006094,GO:0006096,GO:0043456,GO:0046538,GO:0070062	cytosol:gluconeogenesis:glycolytic process:regulation of pentose-phosphate shunt:2,3-bisphosphoglycerate-dependent phosphoglycerate mutase activity:extracellular exosome	G:Carbohydrate transport and metabolism	04IKS@aveNOG:PGAM
BPI	gene18920	BPI|419293|XM_417465.5;XM_004947186.2|XM_417465.5;XM_004947186.2|XP_417465.4;XP_004947243.2	protein_coding	chr20	10542090	10549753	XP_004947243.2	PREDICTED: bactericidal permeability-increasing protein isoform X2 [Gallus gallus]	UniRef90_UPI00035044F7	PREDICTED: bactericidal permeability-increasing protein isoform X4 n=2 Tax=Gallus gallus RepID=UPI00035044F7	--	--	GO:0001530,GO:0005615,GO:0006953,GO:0045087,GO:0050829	lipopolysaccharide binding:extracellular space:acute-phase response:innate immune response:defense response to Gram-negative bacterium	V:Defense mechanisms	04I5Y@aveNOG:bactericidal permeability-increasing
BPIFB2	gene18914	BPIFB2|395882|XM_015296336.1;NM_205026.1;XM_015296335.1|XM_015296336.1;NM_205026.1;XM_015296335.1|XP_015151822.1;NP_990357.1;XP_015151821.1	protein_coding	chr20	10498259	10504081	XP_015151821.1	PREDICTED: protein TENP isoform X1 [Gallus gallus]	UniRef90_O42273	Protein TENP n=9 Tax=Gallus gallus RepID=TENP_CHICK	--	--	GO:0008289,GO:0070062	lipid binding:extracellular exosome	V:Defense mechanisms	04J42@aveNOG:Inherit from veNOG: BPI fold containing family B, member 2
BPIFB4	gene18917	BPIFB4|428160|XM_015296477.1|XM_015296477.1|XP_015151963.1	protein_coding	chr20	10518561	10526316	XP_015151963.1	PREDICTED: BPI fold-containing family B member 4 [Gallus gallus]	UniRef90_UPI0003504884	PREDICTED: BPI fold-containing family B member 4-like n=1 Tax=Gallus gallus RepID=UPI0003504884	--	--	GO:0008289	lipid binding	V:Defense mechanisms	0A31M@biNOG:BPI fold containing family B, member 4
BPIFB6	gene18915	BPIFB6|107049084|XM_015296596.1|XM_015296596.1|XP_015152082.1	protein_coding	chr20	10504190	10509655	XP_021272082.1	BPI fold-containing family B member 6-like isoform X3 [Numida meleagris]	UniRef90_E1C1U3	Uncharacterized protein n=2 Tax=Gallus gallus RepID=E1C1U3_CHICK	--	--	GO:0008289	lipid binding	V:Defense mechanisms	0A3A3@biNOG:BPI fold containing family B, member 6
BPIL3	gene18916	BPIL3|419290|XM_015296593.1|XM_015296593.1|XP_015152079.1	protein_coding	chr20	10511898	10517383	XP_021272057.1	BPI fold-containing family B member 4-like isoform X3 [Numida meleagris]	UniRef90_UPI0003507558	PREDICTED: BPI fold-containing family B member 6 isoform X5 n=1 Tax=Gallus gallus RepID=UPI0003507558	--	--	GO:0005737,GO:0008289	cytoplasm:lipid binding	V:Defense mechanisms	0A291@biNOG:BPI fold containing family B, member 3
BRIX1	gene22569	BRIX1|427433|NM_001031449.1|NM_001031449.1|NP_001026620.1	protein_coding	chr35	10563594	10567171	NP_001026620.1	ribosome biogenesis protein BRX1 homolog [Gallus gallus]_x0001_CAG31284.1 hypothetical protein RCJMB04_4k20 [Gallus gallus]	UniRef90_F1NSS7	Uncharacterized protein n=2 Tax=Gallus gallus RepID=F1NSS7_CHICK	--	--	GO:0000027,GO:0003723,GO:0005730,GO:0044822	ribosomal large subunit assembly:RNA binding:nucleolus:poly(A) RNA binding	J:Translation, ribosomal structure and biogenesis	04MYX@aveNOG:BRX1, biogenesis of ribosomes, homolog (S. cerevisiae)
BRPF1	gene15154	BRPF1|427590|NM_001031464.1;XM_015293133.1;XM_015293136.1;XM_015293134.1;XM_015293138.1;XM_015293135.1;XM_015293137.1;XM_015293139.1;XM_015293140.1|NM_001031464.1;XM_015293133.1;XM_015293136.1;XM_015293134.1;XM_015293138.1;XM_015293135.1;XM_015293137.1;XM_015293139.1;XM_015293140.1|NP_001026635.1;XP_015148619.1;XP_015148622.1;XP_015148620.1;XP_015148624.1;XP_015148621.1;XP_015148623.1;XP_01514862…	protein_coding	chr12	11486636	11497816	XP_015148621.1	PREDICTED: peregrin isoform X3 [Gallus gallus]	UniRef90_UPI000350C4DA	PREDICTED: LOW QUALITY PROTEIN: peregrin, partial n=1 Tax=Anas platyrhynchos RepID=UPI000350C4DA	--	--	GO:0008270,GO:0043966,GO:0045893,GO:0070776	zinc ion binding:histone H3 acetylation:positive regulation of transcription, DNA-templated:MOZ/MORF histone acetyltransferase complex	B,K:Chromatin structure and dynamics;Transcription	04KJW@aveNOG:bromodomain and PHD
BRWD3	gene7725	BRWD3|422281|XM_015278523.1;XM_015278524.1;XM_015278525.1|XM_015278523.1;XM_015278524.1;XM_015278525.1|XP_015134009.1;XP_015134010.1;XP_015134011.1	protein_coding	chr4	9449010	9504575	XP_015134011.1	PREDICTED: bromodomain and WD repeat-containing protein 3 isoform X3 [Gallus gallus]	UniRef90_UPI00035038D9	PREDICTED: translation initiation factor IF-2-like, partial n=1 Tax=Gallus gallus RepID=UPI00035038D9	--	--	GO:0005634,GO:0006357,GO:0007010,GO:0008360	nucleus:regulation of transcription from RNA polymerase II promoter:cytoskeleton organization:regulation of cell shape	S:Function unknown	04QY9@aveNOG:bromodomain and WD repeat domain containing 3
C12H3ORF14	gene15202	C12H3ORF14|416073|XM_414410.5|XM_414410.5|XP_414410.1	protein_coding	chr12	13145583	13155471	XP_414410.1	PREDICTED: uncharacterized protein C3orf14 homolog [Gallus gallus]	UniRef90_E1C3D4	Uncharacterized protein n=5 Tax=Neognathae RepID=E1C3D4_CHICK	--	--	--	--	S:Function unknown	04PMJ@aveNOG:chromosome 12 open reading frame, human C3orf14
C1QTNF3	gene22565	C1QTNF3|427430|XM_425002.5;XM_004937175.2|XM_425002.5;XM_004937175.2|XP_425002.3;XP_004937232.1	protein_coding	chr35	10370918	10387563	XP_425002.3	PREDICTED: complement C1q tumor necrosis factor-related protein 3 isoform X1 [Gallus gallus]	UniRef90_U3IFD9	Uncharacterized protein n=11 Tax=Neognathae RepID=U3IFD9_ANAPL	--	--	GO:0005576,GO:0005581	extracellular region:collagen trimer	W:Extracellular structures	04HG4@aveNOG:C1q and tumor necrosis factor related protein 3
C20H20ORF112	gene18906	C20H20ORF112|771902|XM_015296599.1|XM_015296599.1|XP_015152085.1	protein_coding	chr20	10376676	10426149	XP_014163017.1	PREDICTED: LOW QUALITY PROTEIN: nucleolar protein 4-like [Geospiza fortis]	UniRef90_UPI000350719C	PREDICTED: uncharacterized protein C20orf112 homolog isoform X4 n=1 Tax=Gallus gallus RepID=UPI000350719C	--	--	GO:0005515,GO:0005654,GO:0005737	protein binding:nucleoplasm:cytoplasm	S:Function unknown	04P2C@aveNOG:Inherit from veNOG: Nucleolar protein 4
C20H20ORF195	gene18857	C20H20ORF195|419266|XM_417439.4|XM_417439.4|XP_417439.2	protein_coding	chr20	9955221	9958703	XP_417439.2	PREDICTED: uncharacterized protein C20orf195 homolog [Gallus gallus]	UniRef90_F1NMI4	Uncharacterized protein (Fragment) n=4 Tax=Phasianidae RepID=F1NMI4_CHICK	--	--	GO:0070062	extracellular exosome	S:Function unknown	04PG4@aveNOG:chromosome 20 open reading frame, human C20orf195
C20H20ORF85	gene18979	C20H20ORF85|419321|XM_417493.5|XM_417493.5|XP_417493.3	protein_coding	chr20	11480141	11484897	XP_417493.3	PREDICTED: uncharacterized protein C20orf85 homolog [Gallus gallus]	UniRef90_R4GMB3	Uncharacterized protein n=1 Tax=Gallus gallus RepID=R4GMB3_CHICK	--	--	--	--	S:Function unknown	04Q3K@aveNOG:chromosome 20 open reading frame, human C20orf85
C20ORF96	gene18883	C20ORF96|419273|XM_417446.5;XR_213487.2;XM_015296462.1;XM_015296461.1;XM_015296463.1;XM_004947153.2|XM_417446.5;XR_213487.2;XM_015296462.1;XM_015296461.1;XM_015296463.1;XM_004947153.2|XP_417446.3;XP_015151948.1;XP_015151947.1;XP_015151949.1;XP_004947210.1	protein_coding	chr20	10177073	10184157	XP_015151947.1	PREDICTED: uncharacterized protein C20orf96 homolog isoform X2 [Gallus gallus]	UniRef90_E1BQA6	Uncharacterized protein n=2 Tax=Gallus gallus RepID=E1BQA6_CHICK	--	--	--	--	S:Function unknown	0A396@biNOG:chromosome 20 open reading frame 96
C4ORF19	gene8706	C4ORF19|101747284|XM_015285682.1;XM_015285684.1|XM_015285682.1;XM_015285684.1|XP_015141168.1;XP_015141170.1	protein_coding	chr4	70319476	70361145	XP_015141168.1	PREDICTED: uncharacterized protein C4orf19 homolog [Gallus gallus]_x0001_XP_015141170.1 PREDICTED: uncharacterized protein C4orf19 homolog [Gallus gallus]	UniRef90_R4GJ23	Uncharacterized protein n=4 Tax=Gallus gallus RepID=R4GJ23_CHICK	--	--	GO:0005654,GO:0030054	nucleoplasm:cell junction	S:Function unknown	04KG7@aveNOG:Inherit from veNOG: chromosome 4 open reading frame 19
C5AR1	gene23881	C5AR1|430484|XM_015273054.1|XM_015273054.1|XP_015128540.1	protein_coding	sca8056	38436	40578	XP_015128540.1	PREDICTED: C5a anaphylatoxin chemotactic receptor 1 [Gallus gallus]	UniRef90_H9L014	Uncharacterized protein n=1 Tax=Gallus gallus RepID=H9L014_CHICK	ko04080,ko04610,ko05150	Neuroactive ligand-receptor interaction:Complement and coagulation cascades:Staphylococcus aureus infection	GO:0004878,GO:0016323,GO:0042789,GO:0045177,GO:0050679,GO:0070374	complement component C5a receptor activity:basolateral plasma membrane:mRNA transcription from RNA polymerase II promoter:apical part of cell:positive regulation of epithelial cell proliferation:positive regulation of ERK1 and ERK2 cascade	T:Signal transduction mechanisms	09WR1@biNOG:complement component 5a receptor 1
C5H14ORF159	gene10158	C5H14ORF159|423409|XM_421319.5;XM_004941866.2;XM_004941865.2;XM_015287745.1|XM_421319.5;XM_004941866.2;XM_004941865.2;XM_015287745.1|XP_421319.2;XP_004941923.1;XP_004941922.1;XP_015143231.1	protein_coding	chr5	44235702	44276089	XP_421319.2	PREDICTED: UPF0317 protein C14orf159 homolog, mitochondrial [Gallus gallus]_x0001_XP_004941922.1 PREDICTED: UPF0317 protein C14orf159 homolog, mitochondrial [Gallus gallus]_x0001_XP_004941923.1 PREDICTED: UPF0317 protein C14orf159 homolog, mitochondrial [Gallus gallus]_x0001_XP_015143231.1 PREDICTED: UPF0317 protein C14orf159 homolog, mitochondrial [Gallus gallus]	UniRef90_UPI00020357EE	PREDICTED: UPF0317 protein C14orf159 homolog, mitochondrial-like n=1 Tax=Meleagris gallopavo RepID=UPI00020357EE	--	--	GO:0005739	mitochondrion	S:Function unknown	04EY2@aveNOG:chromosome 5 open reading frame, human C14orf159
C6	gene22605	C6|431585|XM_015277352.1;XM_015277351.1;XM_015277349.1;NM_001144849.2|XM_015277352.1;XM_015277351.1;XM_015277349.1;NM_001144849.2|XP_015132838.1;XP_015132837.1;XP_015132835.1;NP_001138321.1	protein_coding	chr35	12965732	12991549	NP_001138321.1	complement component C6 precursor [Gallus gallus]_x0001_XP_015132835.1 PREDICTED: complement component C6 isoform X1 [Gallus gallus]_x0001_XP_015132837.1 PREDICTED: complement component C6 isoform X1 [Gallus gallus]_x0001_XP_015132838.1 PREDICTED: complement component C6 isoform X1 [Gallus gallus]_x0001_CAX16418.1 sixth complement component [Gallus gallus]	UniRef90_B8ZX71	Sixth complement component n=1 Tax=Gallus gallus RepID=B8ZX71_CHICK	ko05322,ko04610,ko05020	Systemic lupus erythematosus:Complement and coagulation cascades:Prion diseases	GO:0001970,GO:0005579,GO:0006955,GO:0045766,GO:0070062	positive regulation of activation of membrane attack complex:membrane attack complex:immune response:positive regulation of angiogenesis:extracellular exosome	O:Posttranslational modification, protein turnover, chaperones	04FXS@aveNOG:MAC/Perforin domain
C7	gene22604	C7|427187|XM_424774.5|XM_424774.5|XP_424774.2	protein_coding	chr35	12937152	12957520	NP_001305331.1	complement component C7 precursor [Gallus gallus]_x0001_ADY17228.1 complement component 7 [Gallus gallus]	UniRef90_E1C6U2	Uncharacterized protein n=2 Tax=Gallus gallus RepID=E1C6U2_CHICK	ko05322,ko04610,ko05020	Systemic lupus erythematosus:Complement and coagulation cascades:Prion diseases	GO:0005579,GO:0006955,GO:0070062	membrane attack complex:immune response:extracellular exosome	O:Posttranslational modification, protein turnover, chaperones	04FYP@aveNOG:MAC/Perforin domain
C8H1ORF173	gene12916	C8H1ORF173|424719|XM_015291082.1;XM_015291086.1;XM_015291085.1;XM_422545.5;XM_015291081.1;XM_015291083.1;XM_015291080.1;XM_015291084.1|XM_015291082.1;XM_015291086.1;XM_015291085.1;XM_422545.5;XM_015291081.1;XM_015291083.1;XM_015291080.1;XM_015291084.1|XP_015146568.1;XP_015146572.1;XP_015146571.1;XP_422545.5;XP_015146567.1;XP_015146569.1;XP_015146566.1;XP_015146570.1	protein_coding	chr8	29708136	29729199	XP_015146566.1	PREDICTED: glutamate-rich protein 3 isoform X1 [Gallus gallus]	UniRef90_UPI00035070DD	PREDICTED: uncharacterized protein C1orf173 isoform X7 n=4 Tax=Gallus gallus RepID=UPI00035070DD	--	--	GO:0003674,GO:0008150,GO:0005575	molecular_function:biological_process:cellular_component	S:Function unknown	04P98@aveNOG:Inherit from veNOG: chromosome 1 open reading frame 173
C9ORF85	gene22946	C9ORF85|770483|XM_001233820.4|XM_001233820.4|XP_001233821.2	protein_coding	chr35	35618841	35636042	KFV04876.1	hypothetical protein N340_00505, partial [Tauraco erythrolophus]	UniRef90_K7EX51	Uncharacterized protein n=2 Tax=Pelodiscus sinensis RepID=K7EX51_PELSI	--	--	GO:0003674,GO:0005575,GO:0008150	molecular_function:cellular_component:biological_process	S:Function unknown	0A5RU@biNOG:Reverse transcriptase (RNA-dependent DNA polymerase)
CA9	gene22543	CA9|770004|XM_015277495.1;XM_015277494.1;XM_015277492.1;XM_001233319.4;XM_004937157.2|XM_015277495.1;XM_015277494.1;XM_015277492.1;XM_001233319.4;XM_004937157.2|XP_015132981.1;XP_015132980.1;XP_015132978.1;XP_001233320.2;XP_004937214.1	protein_coding	chr35	9226406	9236696	XP_015132980.1	PREDICTED: carbonic anhydrase 9 isoform X4 [Gallus gallus]	UniRef90_UPI0003504242	PREDICTED: carbonic anhydrase 9 isoform X2 n=4 Tax=Gallus gallus RepID=UPI0003504242	ko00910	Nitrogen metabolism	GO:0002009,GO:0004089,GO:0005886,GO:0006730,GO:0008270,GO:0016021,GO:0046903	morphogenesis of an epithelium:carbonate dehydratase activity:plasma membrane:one-carbon metabolic process:zinc ion binding:integral component of membrane:secretion	P:Inorganic ion transport and metabolism	04JBW@aveNOG:Eukaryotic-type carbonic anhydrase
CABLES2	gene18780	CABLES2|419229|XM_015296655.1;XM_015296656.1|XM_015296655.1;XM_015296656.1|XP_015152141.1;XP_015152142.1	protein_coding	chr20	8130133	8148722	XP_015152143.1	PREDICTED: uncharacterized protein LOC107054868 [Gallus gallus]	UniRef90_H1A0A4	Uncharacterized protein (Fragment) n=1 Tax=Taeniopygia guttata RepID=H1A0A4_TAEGU	--	--	GO:0051726	regulation of cell cycle	D:Cell cycle control, cell division, chromosome partitioning	10WYV@NOG:Cdk5 and Abl enzyme substrate
CACHD1	gene12873	CACHD1|424693|XM_015291121.1;XM_015291122.1|XM_015291121.1;XM_015291122.1|XP_015146607.1;XP_015146608.1	protein_coding	chr8	28175178	28258921	XP_015146607.1	PREDICTED: VWFA and cache domain-containing protein 1 isoform X1 [Gallus gallus]	UniRef90_UPI00035072D8	PREDICTED: VWFA and cache domain-containing protein 1 n=1 Tax=Gallus gallus RepID=UPI00035072D8	--	--	GO:0016021	integral component of membrane	P,T:Inorganic ion transport and metabolism;Signal transduction mechanisms	04HRH@aveNOG:cache domain containing 1
CACNA1C	gene1006	CACNA1C|395891|XM_015286643.1;XM_015286473.1;XM_015286478.1;XM_015286450.1;XM_015286464.1;XM_015286441.1;XM_015286507.1;XM_015286459.1;XM_015286652.1;XM_015286536.1;XM_015286529.1;XM_015286498.1;XM_015286492.1;XM_015286607.1;XM_015286524.1;XM_015286620.1;XM_015286520.1;XM_015286615.1;XM_015286485.1;XM_015286510.1;XM_015286591.1;XM_015286584.1;XM_015286516.1;XM_015286581.1;XM_015286657.1;XM_015286…	protein_coding	chr1	61205405	61676340	XP_015142015.1	PREDICTED: voltage-dependent L-type calcium channel subunit alpha-1C isoform X15 [Gallus gallus]	UniRef90_G1NL56	Uncharacterized protein (Fragment) n=1 Tax=Meleagris gallopavo RepID=G1NL56_MELGA	ko04924,ko04727,ko05031,ko04728,ko05010,ko05412,ko05410,ko04261,ko04925,ko04911,ko04713,ko04724,ko04024,ko04010,ko04725,ko04723,ko04270,ko04020,ko04912,ko04742,ko04022,ko05414,ko04726,ko04720,ko04930,ko04921,ko04260	Renin secretion:GABAergic synapse:Amphetamine addiction:Dopaminergic synapse:Alzheimer's disease:Arrhythmogenic right ventricular cardiomyopathy (ARVC):Hypertrophic cardiomyopathy (HCM):Adrenergic signaling in cardiomyocytes:Aldosterone synthesis and secretion:Insulin secretion:Circadian entrainment:Glutamatergic synapse:cAMP signaling pathway:MAPK signaling pathway:Cholinergic synapse:Retrograde…	GO:0005516,GO:0005829,GO:0005886,GO:0005891,GO:0007204,GO:0008331,GO:0014069,GO:0034765,GO:0051393,GO:0070588,GO:0086010	calmodulin binding:cytosol:plasma membrane:voltage-gated calcium channel complex:positive regulation of cytosolic calcium ion concentration:high voltage-gated calcium channel activity:postsynaptic density:regulation of ion transmembrane transport:alpha-actinin binding:calcium ion transmembrane transport:membrane depolarization during action potential	P:Inorganic ion transport and metabolism	04JBZ@aveNOG:calcium channel, voltage-dependent, L type, alpha 1C subunit
CACNA2D4	gene1002	CACNA2D4|100858946|XM_015286135.1|XM_015286135.1|XP_015141621.1	protein_coding	chr1	61038886	61158623	NP_990167.1	CHUNK-1 protein [Gallus gallus]_x0001_CAB52434.1 CHUNK-1 protein [Gallus gallus]	UniRef90_UPI0003505C6C	PREDICTED: uncharacterized protein LOC101749803 n=1 Tax=Gallus gallus RepID=UPI0003505C6C	--	--	GO:0007409,GO:0016021,GO:0051965	axonogenesis:integral component of membrane:positive regulation of synapse assembly	T:Signal transduction mechanisms	04ICJ@aveNOG:Leucine rich repeat N-terminal domain
CACNB4	gene12109	CACNB4|374259|NM_001001733.2;NM_001305679.1;NR_131210.1|NM_001001733.2;NM_001305679.1;NR_131210.1|NP_001001733.1;NP_001292608.1	--	chr7	35543387	35564501	OWJ99832.1	CACNB4, partial [Cervus elaphus hippelaphus]	UniRef90_G5BIX7	Voltage-dependent L-type calcium channel subunit beta-4 n=1 Tax=Heterocephalus glaber RepID=G5BIX7_HETGA	ko05414,ko04010,ko05412,ko05410,ko04261,ko04921,ko04260	Dilated cardiomyopathy:MAPK signaling pathway:Arrhythmogenic right ventricular cardiomyopathy (ARVC):Hypertrophic cardiomyopathy (HCM):Adrenergic signaling in cardiomyocytes:Oxytocin signaling pathway:Cardiac muscle contraction	GO:0005891,GO:0007268,GO:0007528,GO:0008331,GO:1901385	voltage-gated calcium channel complex:chemical synaptic transmission:neuromuscular junction development:high voltage-gated calcium channel activity:regulation of voltage-gated calcium channel activity	P,T:Inorganic ion transport and metabolism;Signal transduction mechanisms	09UPJ@biNOG:Calcium channel, voltage-dependent, beta
CADPS	gene15204	CADPS|416075|XM_015293304.1;XM_015293301.1;XM_015293300.1;XM_015293298.1;XM_414412.5;XM_003642030.3;XM_003642029.3;XM_015293303.1;XM_015293299.1;XM_015293297.1;XM_015293296.1;XM_015293295.1;XM_015293302.1;XM_004944652.2|XM_015293304.1;XM_015293301.1;XM_015293300.1;XM_015293298.1;XM_414412.5;XM_003642030.3;XM_003642029.3;XM_015293303.1;XM_015293299.1;XM_015293297.1;XM_015293296.1;XM_015293295.1;XM…	protein_coding	chr12	13178446	13352400	XP_012398998.1	PREDICTED: calcium-dependent secretion activator 1 [Sarcophilus harrisii]	UniRef90_UPI00035980F5	PREDICTED: calcium-dependent secretion activator 1-like n=1 Tax=Mesocricetus auratus RepID=UPI00035980F5	--	--	GO:0005829,GO:0016079,GO:0098793,GO:1990504	cytosol:synaptic vesicle exocytosis:presynapse:dense core granule exocytosis	U:Intracellular trafficking, secretion, and vesicular transport	09VNY@biNOG:-dependent secretion activator
CALD1	gene1031	CALD1|373965|NM_204158.1|NM_204158.1|NP_989489.1	protein_coding	chr1	62458605	62495064	SFW04806.1	ribonuclease H [Chlamydia abortus]_x0001_SGA02267.1 ribonuclease H [Chlamydia abortus]	UniRef90_UPI0003511167	PREDICTED: uncharacterized protein LOC101796487 n=2 Tax=Anas platyrhynchos RepID=UPI0003511167	--	--	GO:0005623,GO:0045159,GO:1903611	cell:myosin II binding:negative regulation of calcium-dependent ATPase activity	C:Energy production and conversion	COG2801@NOG:Retrotransposon protein
CALM1	gene10153	CALM1|396523|NM_001110364.1|NM_001110364.1|NP_001103834.1	protein_coding	chr5	43916891	43927634	OXB68041.1	hypothetical protein ASZ78_014726 [Callipepla squamata]	UniRef90_V3ZHQ7	Uncharacterized protein (Fragment) n=1 Tax=Lottia gigantea RepID=V3ZHQ7_LOTGI	ko04722,ko04924,ko04922,ko04015,ko04626,ko05133,ko04916,ko04728,ko05010,ko04970,ko05034,ko04744,ko04261,ko04925,ko04014,ko04713,ko04070,ko04024,ko05031,ko04745,ko04114,ko04270,ko04020,ko04912,ko04910,ko05152,ko04022,ko04971,ko05214,ko04915,ko04750,ko04740,ko04720,ko04921	Neurotrophin signaling pathway:Renin secretion:Glucagon signaling pathway:Rap1 signaling pathway:Plant-pathogen interaction:Pertussis:Melanogenesis:Dopaminergic synapse:Alzheimer's disease:Salivary secretion:Alcoholism:Phototransduction:Adrenergic signaling in cardiomyocytes:Aldosterone synthesis and secretion:Ras signaling pathway:Circadian entrainment:Phosphatidylinositol signaling system:cAMP …	GO:0005509	calcium ion binding	T:Signal transduction mechanisms	09TY2@biNOG:phosphorylase kinase, delta
CAMK1	gene15156	CAMK1|416049|XM_015293347.1;XM_015293344.1;XM_015293346.1|XM_015293347.1;XM_015293344.1;XM_015293346.1|XP_015148833.1;XP_015148830.1;XP_015148832.1	protein_coding	chr12	11499838	11503171	KFP69238.1	Calcium/calmodulin-dependent protein kinase type 1, partial [Acanthisitta chloris]	UniRef90_F1P1W3	Uncharacterized protein (Fragment) n=4 Tax=Phasianidae RepID=F1P1W3_CHICK	ko04925,ko04921	Aldosterone synthesis and secretion:Oxytocin signaling pathway	GO:0004674,GO:0005524,GO:0005622,GO:0006468,GO:0006913,GO:0007165,GO:0032091,GO:0033138,GO:0045944,GO:0046827,GO:0051149,GO:0051835,GO:0060143,GO:0060999,GO:0071902,GO:1901985	protein serine/threonine kinase activity:ATP binding:intracellular:protein phosphorylation:nucleocytoplasmic transport:signal transduction:negative regulation of protein binding:positive regulation of peptidyl-serine phosphorylation:positive regulation of transcription from RNA polymerase II promoter:positive regulation of protein export from nucleus:positive regulation of muscle cell differentia…	T:Signal transduction mechanisms	04NHK@aveNOG:calcium calmodulin-dependent protein kinase
CAPSL	gene22577	CAPSL|426055|XM_015277516.1;XM_015277515.1;XM_004937186.2;XM_001232404.3;XM_004937185.2;XM_004937187.2;XM_015277514.1|XM_015277516.1;XM_015277515.1;XM_004937186.2;XM_001232404.3;XM_004937185.2;XM_004937187.2;XM_015277514.1|XP_015133002.1;XP_015133001.1;XP_004937243.1;XP_001232405.1;XP_004937242.1;XP_004937244.1;XP_015133000.1	protein_coding	chr35	10904842	10925919	XP_006520248.1	PREDICTED: calcyphosin-like protein isoform X1 [Mus musculus]	UniRef90_UPI0003D6E729	PREDICTED: calcyphosine-like isoform X1 n=1 Tax=Mus musculus RepID=UPI0003D6E729	--	--	GO:0005509	calcium ion binding	T:Signal transduction mechanisms	09UM8@biNOG:calcyphosine-like
CAPZA3	gene1050	CAPZA3|427929|NM_001278118.1|NM_001278118.1|NP_001265047.1	protein_coding	chr1	64278396	64279363	NP_001265047.1	F-actin-capping protein subunit alpha-3 [Gallus gallus]	UniRef90_E1BUP3	Uncharacterized protein (Fragment) n=4 Tax=Phasianidae RepID=E1BUP3_CHICK	ko04144	Endocytosis	GO:0001669,GO:0003779,GO:0005634,GO:0007286,GO:0008290,GO:0016020,GO:0030863,GO:0051016	acrosomal vesicle:actin binding:nucleus:spermatid development:F-actin capping protein complex:membrane:cortical cytoskeleton:barbed-end actin filament capping	Z:Cytoskeleton	09WUF@biNOG:Capping protein (Actin filament) muscle Z-line, alpha 3
CARNMT1	gene22956	CARNMT1|427256|XM_003643032.3|XM_003643032.3|XP_003643080.1	protein_coding	chr35	36812396	36834405	KFP56384.1	UPF0586 protein C9orf41, partial [Cathartes aura]	UniRef90_F1N9S8	Uncharacterized protein n=6 Tax=Archosauria RepID=F1N9S8_CHICK	ko00340	Histidine metabolism	GO:0005634,GO:0005829,GO:0030735,GO:0032259,GO:0035498	nucleus:cytosol:carnosine N-methyltransferase activity:methylation:carnosine metabolic process	G:Carbohydrate transport and metabolism	04MMF@aveNOG:N2227-like protein
CASKIN2	gene18055	CASKIN2|422125|XM_015295441.1;XM_015295444.1;XM_015295440.1;XM_015295442.1|XM_015295441.1;XM_015295444.1;XM_015295440.1;XM_015295442.1|XP_015150927.1;XP_015150930.1;XP_015150926.1;XP_015150928.1	protein_coding	chr18	10929634	10972436	XP_015150926.1	PREDICTED: caskin-2 isoform X1 [Gallus gallus]_x0001_XP_015150927.1 PREDICTED: caskin-2 isoform X1 [Gallus gallus]	UniRef90_UPI000350731C	PREDICTED: caskin-2 isoform X7 n=2 Tax=Gallus gallus RepID=UPI000350731C	--	--	GO:0005737,GO:0007165	cytoplasm:signal transduction	T:Signal transduction mechanisms	04GYX@aveNOG:SAM domain (Sterile alpha motif)
CAST	gene23188	CAST|427121|XM_015280527.1;XM_015280526.1;XM_015280524.1;XM_015280528.1;XM_015280525.1;XM_015280523.1;XM_015280529.1;NM_001137650.1|XM_015280527.1;XM_015280526.1;XM_015280524.1;XM_015280528.1;XM_015280525.1;XM_015280523.1;XM_015280529.1;NM_001137650.1|XP_015136013.1;XP_015136012.1;XP_015136010.1;XP_015136014.1;XP_015136011.1;XP_015136009.1;XP_015136015.1;NP_001131122.1	protein_coding	chr35	57018651	57079838	KFP15738.1	hypothetical protein Z169_14054, partial [Egretta garzetta]	UniRef90_Q08514	POL-like (Fragment) n=1 Tax=Gallus gallus RepID=Q08514_CHICK	--	--	GO:0005783,GO:0005829,GO:0016020,GO:0044822,GO:2000675	endoplasmic reticulum:cytosol:membrane:poly(A) RNA binding:negative regulation of type B pancreatic cell apoptotic process	S:Function unknown	0Y65V@NOG:Retrotransposon protein
CBLN4	gene19003	CBLN4|769254|XR_001469567.1;NM_001079487.1|XR_001469567.1;NM_001079487.1|NP_001072955.1	protein_coding	chr20	12316473	12353025	XP_015152017.1	PREDICTED: uncharacterized protein LOC419335 isoform X2 [Gallus gallus]	UniRef90_UPI00035070E7	PREDICTED: uncharacterized protein LOC419335 isoform X3 n=3 Tax=Gallus gallus RepID=UPI00035070E7	--	--	GO:0005615,GO:0005623,GO:0009306	extracellular space:cell:protein secretion	O:Posttranslational modification, protein turnover, chaperones	04I2A@aveNOG:C1Q
CCBE1	gene22548	CCBE1|770043|XM_015277496.1;XM_015277497.1|XM_015277496.1;XM_015277497.1|XP_015132982.1;XP_015132983.1	protein_coding	chr35	9299906	9388832	XP_015132983.1	PREDICTED: collagen and calcium-binding EGF domain-containing protein 1 isoform X2 [Gallus gallus]	UniRef90_K7F1D1	Uncharacterized protein n=21 Tax=Pelodiscus sinensis RepID=K7F1D1_PELSI	--	--	GO:0001946,GO:0002020,GO:0005509,GO:0005518,GO:0005578,GO:0005615,GO:0010575,GO:0010595,GO:0010954,GO:0045766,GO:1900748,GO:1901492	lymphangiogenesis:protease binding:calcium ion binding:collagen binding:proteinaceous extracellular matrix:extracellular space:positive regulation of vascular endothelial growth factor production:positive regulation of endothelial cell migration:positive regulation of protein processing:positive regulation of angiogenesis:positive regulation of vascular endothelial growth factor signaling pathway…	S:Function unknown	0B4AH@biNOG:Reverse transcriptase (RNA-dependent DNA polymerase)
CCDC101	gene12924	CCDC101|424726|XM_015291058.1;NM_001031298.1|XM_015291058.1;NM_001031298.1|XP_015146544.1;NP_001026469.1	protein_coding	chr8	29925932	29930196	OXB84048.1	hypothetical protein H355_012166, partial [Colinus virginianus]	UniRef90_R4GGM6	Uncharacterized protein n=1 Tax=Gallus gallus RepID=R4GGM6_CHICK	--	--	GO:0005671,GO:0006351,GO:0006355,GO:0035064,GO:0043966,GO:0070461	Ada2/Gcn5/Ada3 transcription activator complex:transcription, DNA-templated:regulation of transcription, DNA-templated:methylated histone binding:histone H3 acetylation:SAGA-type complex	K:Transcription	09XCV@biNOG:Coiled-coil domain containing 101
CCDC112	gene23483	CCDC112|770644|XM_015280824.1|XM_015280824.1|XP_015136310.1	protein_coding	chr35	78820868	78829985	XP_015136310.1	PREDICTED: coiled-coil domain-containing protein 112 [Gallus gallus]	UniRef90_E1C8C1	Uncharacterized protein n=2 Tax=Gallus gallus RepID=E1C8C1_CHICK	--	--	GO:0005515	protein binding	S:Function unknown	04QDN@aveNOG:Inherit from veNOG: Coiled-coil domain containing 112
CCDC125	gene23276	CCDC125|427313|XM_424893.5|XM_424893.5|XP_424893.3	protein_coding	chr35	64147348	64160212	XP_424893.3	PREDICTED: coiled-coil domain-containing protein 125 [Gallus gallus]	UniRef90_F1NC52	Uncharacterized protein (Fragment) n=2 Tax=Gallus gallus RepID=F1NC52_CHICK	--	--	GO:0005737	cytoplasm	S:Function unknown	04NPW@aveNOG:coiled-coil domain containing 125
CCDC152	gene22612	CCDC152|101747341|XM_015277374.1|XM_015277374.1|XP_015132860.1	--	chr35	13572916	13587872	KFW71103.1	hypothetical protein AS28_01265, partial [Pygoscelis adeliae]	UniRef90_F1NT75	Uncharacterized protein n=2 Tax=Gallus gallus RepID=F1NT75_CHICK	--	--	--	--	S:Function unknown	0A5RU@biNOG:Reverse transcriptase (RNA-dependent DNA polymerase)
CCDC171	gene22886	CCDC171|427242|XM_004949105.2;XM_004949108.2;XM_004949106.2;XM_004949107.2;XR_001464660.1;XM_003642995.3;XM_015280195.1|XM_004949105.2;XM_004949108.2;XM_004949106.2;XM_004949107.2;XR_001464660.1;XM_003642995.3;XM_015280195.1|XP_004949162.1;XP_004949165.1;XP_004949163.1;XP_004949164.1;XP_003643043.2;XP_015135681.1	protein_coding	chr35	31978661	32232006	AGL33449.1	gag-env fusion protein [Gallus gallus]	UniRef90_R4MNY4	Gag-env fusion protein n=4 Tax=root RepID=R4MNY4_CHICK	--	--	GO:0003674,GO:0005575,GO:0008150	molecular_function:cellular_component:biological_process	S:Function unknown	0A5RU@biNOG:Reverse transcriptase (RNA-dependent DNA polymerase)
CCDC174	gene15145	CCDC174|416044|NM_001006140.2|NM_001006140.2|NP_001006140.2	protein_coding	chr12	11270120	11281464	Q5ZIH9.1	RecName: Full=Coiled-coil domain-containing protein 174_x0001_CAG32464.1 hypothetical protein RCJMB04_26a16 [Gallus gallus]	UniRef90_Q5ZIH9	Coiled-coil domain-containing protein 174 n=3 Tax=Phasianidae RepID=CC174_CHICK	--	--	GO:0005654	nucleoplasm	S:Function unknown	04N0N@aveNOG:Inherit from veNOG: coiled-coil domain containing 174
CCDC36	gene15166	CCDC36|101750778|XM_004944621.2|XM_004944621.2|XP_004944678.1	protein_coding	chr12	11530810	11549821	XP_004944678.1	PREDICTED: coiled-coil domain-containing protein 36 [Gallus gallus]	UniRef90_UPI0003596AF5	PREDICTED: uncharacterized protein LOC101814425 n=1 Tax=Ficedula albicollis RepID=UPI0003596AF5	--	--	GO:0002230,GO:0098792	positive regulation of defense response to virus by host:xenophagy	S:Function unknown	04Q2Y@aveNOG:Inherit from veNOG: Coiled-coil domain containing 36
CCDC37	gene15128	CCDC37|427589|XM_425162.5;XM_015293360.1|XM_425162.5;XM_015293360.1|XP_425162.4;XP_015148846.1	protein_coding	chr12	10666591	10678758	XP_015148846.1	PREDICTED: coiled-coil domain-containing protein 37 isoform X2 [Gallus gallus]	UniRef90_F1NW67	Uncharacterized protein n=2 Tax=Gallus gallus RepID=F1NW67_CHICK	--	--	GO:0003674,GO:0005575,GO:0005737,GO:0005856,GO:0005929,GO:0008150,GO:0042995	molecular_function:cellular_component:cytoplasm:cytoskeleton:cilium:biological_process:cell projection	S:Function unknown	04EPW@aveNOG:Inherit from veNOG: Coiled-coil domain containing 37
CCDC51	gene15147	CCDC51|416045|XM_004944615.2;XM_414385.5|XM_004944615.2;XM_414385.5|XP_004944672.1;XP_414385.2	protein_coding	chr12	11289546	11294206	XP_414385.2	PREDICTED: coiled-coil domain-containing protein 51 [Gallus gallus]_x0001_XP_004944672.1 PREDICTED: coiled-coil domain-containing protein 51 [Gallus gallus]	UniRef90_F1NZC4	Uncharacterized protein n=4 Tax=Phasianidae RepID=F1NZC4_CHICK	--	--	GO:0005654,GO:0005739,GO:0016021	nucleoplasm:mitochondrion:integral component of membrane	S:Function unknown	04NTH@aveNOG:Inherit from veNOG: Coiled-coil domain containing 51
CCDC70	gene25064	CCDC70|107050272|XM_015274061.1|XM_015274061.1|XP_015129547.1	protein_coding	sca11044	8619	13490	--	--	--	--	--	--	--	--	--	--
CCDC71	gene15170	CCDC71|100858691|XM_015293331.1|XM_015293331.1|XP_015148817.1	protein_coding	chr12	11561469	11570644	XP_015148817.1	PREDICTED: coiled-coil domain-containing protein 71 [Gallus gallus]	UniRef90_E1C881	Uncharacterized protein n=2 Tax=Phasianidae RepID=E1C881_CHICK	--	--	GO:0003674,GO:0005575,GO:0008150	molecular_function:cellular_component:biological_process	S:Function unknown	04FXD@aveNOG:Inherit from veNOG: coiled-coil domain containing 71
CCDC77	gene991	CCDC77|418149|XM_015286891.1;XM_416380.5|XM_015286891.1;XM_416380.5|XP_015142377.1;XP_416380.2	protein_coding	chr1	60349529	60362108	XP_416380.2	PREDICTED: coiled-coil domain-containing protein 77 isoform X2 [Gallus gallus]	UniRef90_E1BQS8	Uncharacterized protein n=5 Tax=Phasianidae RepID=E1BQS8_CHICK	--	--	GO:0005813,GO:0016020	centrosome:membrane	S:Function unknown	04FEM@aveNOG:Inherit from veNOG: Coiled-coil domain containing 77
CCDC81	gene23295	CCDC81|427311|XM_015280689.1|XM_015280689.1|XP_015136175.1	protein_coding	chr35	64960864	64964168	XP_004949545.1	PREDICTED: coiled-coil domain-containing protein 81-like [Gallus gallus]	UniRef90_R4GME3	Uncharacterized protein n=1 Tax=Gallus gallus RepID=R4GME3_CHICK	--	--	--	--	S:Function unknown	04PXM@aveNOG:coiled-coil domain containing 81
CCDC88C	gene10160	CCDC88C|423410|XM_004941868.2;XM_015287749.1|XM_004941868.2;XM_015287749.1|XP_004941925.1;XP_015143235.1	protein_coding	chr5	44305280	44389337	XP_004941925.1	PREDICTED: protein Daple isoform X1 [Gallus gallus]	UniRef90_F1NQI1	Uncharacterized protein n=4 Tax=Neognathae RepID=F1NQI1_CHICK	--	--	GO:0001932,GO:0005515,GO:0005813,GO:0008017,GO:0016055,GO:0030165,GO:0030705,GO:0031098,GO:0031122,GO:0031648,GO:0043621,GO:0051260,GO:0051959	regulation of protein phosphorylation:protein binding:centrosome:microtubule binding:Wnt signaling pathway:PDZ domain binding:cytoskeleton-dependent intracellular transport:stress-activated protein kinase signaling cascade:cytoplasmic microtubule organization:protein destabilization:protein self-association:protein homooligomerization:dynein light intermediate chain binding	S:Function unknown	04JWP@aveNOG:coiled-coil domain containing 88C
CCM2L	gene18899	CCM2L|419279|XM_004947172.2;XM_003642468.3;XM_004947173.2|XM_004947172.2;XM_003642468.3;XM_004947173.2|XP_004947229.1;XP_003642516.1;XP_004947230.1	protein_coding	chr20	10302031	10306075	OXB79336.1	hypothetical protein H355_013257 [Colinus virginianus]	UniRef90_E1BZ83	Uncharacterized protein n=3 Tax=Neognathae RepID=E1BZ83_CHICK	--	--	GO:0003209,GO:0003222,GO:0032091,GO:0034111,GO:0042060,GO:0055017,GO:0090271	cardiac atrium morphogenesis:ventricular trabecula myocardium morphogenesis:negative regulation of protein binding:negative regulation of homotypic cell-cell adhesion:wound healing:cardiac muscle tissue growth:positive regulation of fibroblast growth factor production	S:Function unknown	04EF6@aveNOG:Inherit from veNOG: cerebral cavernous malformation 2-like
CD109	gene6864	CD109|421862|XM_419879.5|XM_419879.5|XP_419879.4	protein_coding	chr3	81645304	81734319	XP_015138727.1	PREDICTED: endogenous retrovirus group K member 113 Pol protein-like [Gallus gallus]	UniRef90_P03354	Gag-Pro-Pol polyprotein n=41 Tax=root RepID=POL_RSVP	--	--	GO:0003677,GO:0003964,GO:0004523,GO:0006278,GO:0006310,GO:0008270,GO:0015074,GO:0090502	DNA binding:RNA-directed DNA polymerase activity:RNA-DNA hybrid ribonuclease activity:RNA-dependent DNA biosynthetic process:DNA recombination:zinc ion binding:DNA integration:RNA phosphodiester bond hydrolysis, endonucleolytic	L:Replication, recombination and repair	0A385@biNOG:Pfam:RnaseH
CD180	gene22714	CD180|431584|XM_003642909.3|XM_003642909.3|XP_003642957.2	protein_coding	chr35	21298370	21307309	XP_003642957.2	PREDICTED: CD180 antigen [Gallus gallus]	UniRef90_E1BRV3	Uncharacterized protein n=5 Tax=Phasianidae RepID=E1BRV3_CHICK	--	--	GO:0002224,GO:0002322,GO:0004872,GO:0005887,GO:0006954,GO:0031666,GO:0071222	toll-like receptor signaling pathway:B cell proliferation involved in immune response:receptor activity:integral component of plasma membrane:inflammatory response:positive regulation of lipopolysaccharide-mediated signaling pathway:cellular response to lipopolysaccharide	T:Signal transduction mechanisms	0A1C6@biNOG:CD180 molecule
CD40	gene18951	CD40|395385|NM_204665.2;XR_001469557.1;XM_015296327.1|NM_204665.2;XR_001469557.1;XM_015296327.1|NP_989996.1;XP_015151813.1	protein_coding	chr20	10824114	10829483	XP_015151813.1	PREDICTED: tumor necrosis factor receptor superfamily member 5 isoform X1 [Gallus gallus]	UniRef90_B6RCP8	CD40 n=3 Tax=Gallus gallus RepID=B6RCP8_CHICK	ko04060,ko05145,ko04620,ko05340,ko05202,ko04514,ko05144,ko05330,ko05322,ko05310,ko05416,ko05320,ko04672,ko05166,ko05169,ko04064	Cytokine-cytokine receptor interaction:Toxoplasmosis:Toll-like receptor signaling pathway:Primary immunodeficiency:Transcriptional misregulation in cancer:Cell adhesion molecules (CAMs):Malaria:Allograft rejection:Systemic lupus erythematosus:Asthma:Viral myocarditis:Autoimmune thyroid disease:Intestinal immune network for IgA production:HTLV-I infection:Epstein-Barr virus infection:NF-kappa B si…	GO:0002768,GO:0005031,GO:0005887,GO:0006874,GO:0006954,GO:0006955,GO:0007275,GO:0009897,GO:0030890,GO:0031625,GO:0032496,GO:0032735,GO:0033209,GO:0035631,GO:0042113,GO:0042127,GO:0042511,GO:0042832,GO:0042981,GO:0043123,GO:0043231,GO:0043406,GO:0043410,GO:0043491,GO:0043547,GO:0045944,GO:0048304,GO:0051023,GO:0051092,GO:0051607,GO:0070062,GO:0071260,GO:0090037,GO:0097190,GO:2000353	immune response-regulating cell surface receptor signaling pathway:tumor necrosis factor-activated receptor activity:integral component of plasma membrane:cellular calcium ion homeostasis:inflammatory response:immune response:multicellular organism development:external side of plasma membrane:positive regulation of B cell proliferation:ubiquitin protein ligase binding:response to lipopolysacchari…	T:Signal transduction mechanisms	04EM0@aveNOG:CD40 molecule, TNF receptor superfamily member 5
CD72	gene22521	CD72|395923|XM_015277247.1;NM_205052.1|XM_015277247.1;NM_205052.1|XP_015132733.1;NP_990383.1	protein_coding	chr35	9056705	9061172	XP_015132733.1	PREDICTED: CD72 molecule isoform X1 [Gallus gallus]	UniRef90_G3URB3	Uncharacterized protein (Fragment) n=1 Tax=Meleagris gallopavo RepID=G3URB3_MELGA	ko04662	B cell receptor signaling pathway	GO:0016021	integral component of membrane	S:Function unknown	0ANIA@biNOG:Inherit from KOG: Retrotransposon protein
CD72AG	gene22523	CD72AG|427415|XM_015277330.1;NM_001031446.2|XM_015277330.1;NM_001031446.2|XP_015132816.1;NP_001026617.2	protein_coding	chr35	9066089	9069223	NP_001026617.2	CD72 antigen-like [Gallus gallus]	UniRef90_Q5ZHR2	Uncharacterized protein n=4 Tax=Gallus gallus RepID=Q5ZHR2_CHICK	ko04662	B cell receptor signaling pathway	GO:0016021	integral component of membrane	T,V:Signal transduction mechanisms;Defense mechanisms	0B2KE@biNOG:Inherit from opiNOG: CD72 molecule
CD72AGL	gene22522	CD72AGL|768355|XM_001231205.4|XM_001231205.4|XP_001231206.2	protein_coding	chr35	9061573	9065015	XP_001231206.2	PREDICTED: B-cell differentiation antigen CD72-like [Gallus gallus]	UniRef90_E1BT58	Uncharacterized protein n=3 Tax=Gallus gallus RepID=E1BT58_CHICK	ko04662	B cell receptor signaling pathway	GO:0016021	integral component of membrane	T,V:Signal transduction mechanisms;Defense mechanisms	0XPJ1@NOG:CD72 molecule
CDH22	gene18953	CDH22|419305|XM_417477.4;XM_015296561.1;XM_004947207.2|XM_417477.4;XM_015296561.1;XM_004947207.2|XP_417477.3;XP_015152047.1;XP_004947264.1	protein_coding	chr20	10849811	10907581	XP_417477.3	PREDICTED: cadherin-22 isoform X1 [Gallus gallus]_x0001_XP_015152047.1 PREDICTED: cadherin-22 isoform X1 [Gallus gallus]	UniRef90_E1C3A7	Uncharacterized protein n=6 Tax=Neognathae RepID=E1C3A7_CHICK	--	--	GO:0005509,GO:0005886,GO:0007156,GO:0016021	calcium ion binding:plasma membrane:homophilic cell adhesion via plasma membrane adhesion molecules:integral component of membrane	U:Intracellular trafficking, secretion, and vesicular transport	04KDV@aveNOG:Cadherins are calcium dependent cell adhesion proteins (By similarity)
CDH4	gene18767	CDH4|419222|NM_001004391.1;XM_015296374.1;XM_015296375.1|NM_001004391.1;XM_015296374.1;XM_015296375.1|NP_001004391.1;XP_015151860.1;XP_015151861.1	protein_coding	chr20	7427589	7842217	AAA49027.1	reverse transcriptase, partial [Gallus gallus]	UniRef90_Q08525	Putative uncharacterized protein n=2 Tax=Gallus gallus RepID=Q08525_CHICK	ko04514	Cell adhesion molecules (CAMs)	GO:0005509,GO:0005887,GO:0007156,GO:0007157,GO:0007411,GO:0045773	calcium ion binding:integral component of plasma membrane:homophilic cell adhesion via plasma membrane adhesion molecules:heterophilic cell-cell adhesion via plasma membrane cell adhesion molecules:axon guidance:positive regulation of axon extension	S:Function unknown	0A5RU@biNOG:Reverse transcriptase (RNA-dependent DNA polymerase)
CDK5RAP1	gene18919	CDK5RAP1|419292|XM_015296591.1;XM_417464.5;XM_015296592.1|XM_015296591.1;XM_417464.5;XM_015296592.1|XP_015152077.1;XP_417464.3;XP_015152078.1	protein_coding	chr20	10534492	10541801	XP_417464.3	PREDICTED: CDK5 regulatory subunit-associated protein 1 isoform X1 [Gallus gallus]	UniRef90_F1NZV3	Uncharacterized protein n=7 Tax=Neognathae RepID=F1NZV3_CHICK	--	--	GO:0005737,GO:0019887,GO:0045736,GO:0045859,GO:0035596,GO:0035600,GO:0051539	cytoplasm:protein kinase regulator activity:negative regulation of cyclin-dependent protein serine/threonine kinase activity:regulation of protein kinase activity:methylthiotransferase activity:tRNA methylthiolation:4 iron, 4 sulfur cluster binding	T:Signal transduction mechanisms	04EW1@aveNOG:CDK5 regulatory subunit associated protein 1
CDK7	gene22723	CDK7|771294|XM_001234586.4|XM_001234586.4|XP_001234587.2	protein_coding	chr35	21927610	21950383	AAC60281.1	unknown [Gallus gallus]	UniRef90_Q08525	Putative uncharacterized protein n=2 Tax=Gallus gallus RepID=Q08525_CHICK	--	--	GO:0005524,GO:0005675,GO:0005739,GO:0006366,GO:0006468,GO:0008022,GO:0008094,GO:0008353,GO:0045944	ATP binding:holo TFIIH complex:mitochondrion:transcription from RNA polymerase II promoter:protein phosphorylation:protein C-terminus binding:DNA-dependent ATPase activity:RNA polymerase II carboxy-terminal domain kinase activity:positive regulation of transcription from RNA polymerase II promoter	S:Function unknown	0A5RU@biNOG:Reverse transcriptase (RNA-dependent DNA polymerase)
CDKN2A	gene23477	CDKN2A|395077|NM_204434.1|NM_204434.1|NP_989765.1	protein_coding	chr35	78627024	78636973	NP_989764.1	cyclin-dependent kinase 4 inhibitor B [Gallus gallus]_x0001_AAN38847.1 p15INK4b tumor suppressor [Gallus gallus]_x0001_AAN38849.1 p15INK4b tumor suppressor [Gallus gallus]	UniRef90_Q7ZT27	P15INK4b tumor suppressor n=1 Tax=Gallus gallus RepID=Q7ZT27_CHICK	ko04110,ko05203,ko05166,ko04350,ko05200,ko04068,ko05222	Cell cycle:Viral carcinogenesis:HTLV-I infection:TGF-beta signaling pathway:Pathways in cancer:FoxO signaling pathway:Small cell lung cancer	GO:0048536,GO:2000134	spleen development:negative regulation of G1/S transition of mitotic cell cycle	S:Function unknown	0A7NC@biNOG:cyclin-dependent kinase inhibitor 2B (p15, inhibits CDK4)
CDKN2B	gene23478	CDKN2B|395076|NM_204433.1|NM_204433.1|NP_989764.1	protein_coding	chr35	78638967	78642380	NP_989764.1	cyclin-dependent kinase 4 inhibitor B [Gallus gallus]_x0001_AAN38847.1 p15INK4b tumor suppressor [Gallus gallus]_x0001_AAN38849.1 p15INK4b tumor suppressor [Gallus gallus]	UniRef90_Q7ZT27	P15INK4b tumor suppressor n=1 Tax=Gallus gallus RepID=Q7ZT27_CHICK	ko04110,ko05203,ko05166,ko04350,ko05200,ko04068,ko05222	Cell cycle:Viral carcinogenesis:HTLV-I infection:TGF-beta signaling pathway:Pathways in cancer:FoxO signaling pathway:Small cell lung cancer	GO:0048536,GO:2000134	spleen development:negative regulation of G1/S transition of mitotic cell cycle	S:Function unknown	0A7NC@biNOG:cyclin-dependent kinase inhibitor 2B (p15, inhibits CDK4)
CDR2L	gene18031	CDR2L|428685|XM_426243.5|XM_426243.5|XP_426243.3	protein_coding	chr18	10688504	10705908	XP_426243.3	PREDICTED: cerebellar degeneration-related protein 2-like [Gallus gallus]	UniRef90_U3IEY7	Uncharacterized protein n=27 Tax=Sauria RepID=U3IEY7_ANAPL	--	--	GO:0003674,GO:0005575,GO:0008150	molecular_function:cellular_component:biological_process	S:Function unknown	04G9F@aveNOG:cerebellar degeneration-related protein 2-like
CEBPB	gene19037	CEBPB|396185|NM_205253.2|NM_205253.2|NP_990584.1	protein_coding	chr20	13926767	13928100	NP_990584.1	CCAAT/enhancer-binding protein beta [Gallus gallus]_x0001_Q05826.1 RecName: Full=CCAAT/enhancer-binding protein beta; Short=C/EBP beta; AltName: Full=Transcription factor NF-M; Short=CCR protein_x0001_CAA79760.1 NF-M [Gallus gallus]_x0001_CAA50144.1 CCR [Gallus gallus]_x0001_AAO39751.1 C/EBP beta transcription factor [Gallus gallus]	UniRef90_Q05826	CCAAT/enhancer-binding protein beta n=1 Tax=Gallus gallus RepID=CEBPB_CHICK	ko05152,ko04668,ko05202	Tuberculosis:TNF signaling pathway:Transcriptional misregulation in cancer	GO:0000779,GO:0000790,GO:0000977,GO:0001046,GO:0001077,GO:0001158,GO:0001541,GO:0002432,GO:0003682,GO:0003705,GO:0005515,GO:0005634,GO:0005654,GO:0005737,GO:0006366,GO:0010628,GO:0016363,GO:0019900,GO:0030182,GO:0032496,GO:0032753,GO:0035035,GO:0035711,GO:0042130,GO:0042742,GO:0042803,GO:0042826,GO:0043524,GO:0044389,GO:0045408,GO:0045600,GO:0045669,GO:0045670,GO:0045892,GO:0046982,GO:0050873,GO:…	condensed chromosome, centromeric region:nuclear chromatin:RNA polymerase II regulatory region sequence-specific DNA binding:core promoter sequence-specific DNA binding:transcriptional activator activity, RNA polymerase II core promoter proximal region sequence-specific binding:enhancer sequence-specific DNA binding:ovarian follicle development:granuloma formation:chromatin binding:transcription …	K:Transcription	04IAE@aveNOG:CCAAT enhancer binding protein (C EBP), beta
CECR1	gene1010	CECR1|418160|XM_015285839.1;XM_015285830.1;NM_001030767.2|XM_015285839.1;XM_015285830.1;NM_001030767.2|XP_015141325.1;XP_015141316.1;NP_001025938.1	protein_coding	chr1	61725290	61744375	XP_015141316.1	PREDICTED: adenosine deaminase CECR1 isoform X1 [Gallus gallus]	UniRef90_F1NJP3	Uncharacterized protein n=6 Tax=Phasianidae RepID=F1NJP3_CHICK	ko00230	Purine metabolism	GO:0004000,GO:0005615,GO:0006154,GO:0008270,GO:0031685,GO:0042803,GO:0043394	adenosine deaminase activity:extracellular space:adenosine catabolic process:zinc ion binding:adenosine receptor binding:protein homodimerization activity:proteoglycan binding	F:Nucleotide transport and metabolism	04IGA@aveNOG:cat eye syndrome chromosome region, candidate 1
CECR2	gene1011	CECR2|418161|NM_001130739.1|NM_001130739.1|NP_001124211.1	protein_coding	chr1	61754952	61846994	NP_001124211.1	cat eye syndrome critical region protein 2 [Gallus gallus]_x0001_ACF60238.1 cat eye syndrome chromosome region candidate 2 [Gallus gallus]	UniRef90_B5AHE5	Cat eye syndrome chromosome region candidate 2 n=9 Tax=Neognathae RepID=B5AHE5_CHICK	--	--	GO:0001842,GO:0001843,GO:0005719,GO:0007338,GO:0043044,GO:0060122,GO:0090102,GO:0090537	neural fold formation:neural tube closure:nuclear euchromatin:single fertilization:ATP-dependent chromatin remodeling:inner ear receptor stereocilium organization:cochlea development:CERF complex	B,K:Chromatin structure and dynamics;Transcription	04MDB@aveNOG:cat eye syndrome
CECR5	gene1009	CECR5|418159|XM_004937949.2;XM_015286418.1|XM_004937949.2;XM_015286418.1|XP_004938006.1;XP_015141904.1	protein_coding	chr1	61713158	61722798	XP_015141904.1	PREDICTED: cat eye syndrome critical region protein 5 isoform X2 [Gallus gallus]	UniRef90_UPI000350691F	PREDICTED: cat eye syndrome critical region protein 5 isoform X4 n=2 Tax=Gallus gallus RepID=UPI000350691F	--	--	GO:0005739,GO:0046474	mitochondrion:glycerophospholipid biosynthetic process	G:Carbohydrate transport and metabolism	04KHU@aveNOG:cat eye syndrome
CECR6	gene1008	CECR6|772223|XM_004938045.2|XM_004938045.2|XP_004938102.2	protein_coding	chr1	61702794	61707820	XP_004938102.2	PREDICTED: cat eye syndrome critical region protein 6 [Gallus gallus]	UniRef90_UPI00046C2026	PREDICTED: LOW QUALITY PROTEIN: cat eye syndrome critical region protein 6 n=2 Tax=Chrysemys picta bellii RepID=UPI00046C2026	--	--	GO:0016021	integral component of membrane	S:Function unknown	0A2EX@biNOG:cat eye syndrome chromosome region, candidate 6
CELF4	gene22449	CELF4|426889|XM_015277431.1;XM_015277428.1;XR_001463894.1;XM_015277427.1;XM_003642925.3;XM_015277429.1;XM_015277430.1;XM_004937077.2;XM_004937078.2;XM_424495.5|XM_015277431.1;XM_015277428.1;XR_001463894.1;XM_015277427.1;XM_003642925.3;XM_015277429.1;XM_015277430.1;XM_004937077.2;XM_004937078.2;XM_424495.5|XP_015132917.1;XP_015132914.1;XP_015132913.1;XP_003642973.2;XP_015132915.1;XP_015132916.1;XP…	protein_coding	chr35	6157343	6890503	AAC60281.1	unknown [Gallus gallus]	UniRef90_Q08525	Putative uncharacterized protein n=2 Tax=Gallus gallus RepID=Q08525_CHICK	--	--	GO:0000166,GO:0000380,GO:0000381,GO:0003729,GO:0006376,GO:0048025,GO:0048026,GO:0090394	nucleotide binding:alternative mRNA splicing, via spliceosome:regulation of alternative mRNA splicing, via spliceosome:mRNA binding:mRNA splice site selection:negative regulation of mRNA splicing, via spliceosome:positive regulation of mRNA splicing, via spliceosome:negative regulation of excitatory postsynaptic potential	S:Function unknown	0A5RU@biNOG:Reverse transcriptase (RNA-dependent DNA polymerase)
CENPH	gene22721	CENPH|395316|NM_204611.1|NM_204611.1|NP_989942.1	protein_coding	chr35	21911043	21917215	XP_009893901.1	PREDICTED: low-density lipoprotein receptor class A domain-containing protein 3 [Charadrius vociferus]	UniRef90_Q90ZF9	Centromere protein H n=1 Tax=Gallus gallus RepID=CENPH_CHICK	--	--	GO:0000777,GO:0005515,GO:0005634,GO:0043515,GO:0051382	condensed chromosome kinetochore:protein binding:nucleus:kinetochore binding:kinetochore assembly	D:Cell cycle control, cell division, chromosome partitioning	04Q6Q@aveNOG:Centromere protein H (CENP-H)
CEP120	gene23501	CEP120|426802|XM_015280820.1;XM_015280821.1;XM_015280822.1;XM_015280819.1|XM_015280820.1;XM_015280821.1;XM_015280822.1;XM_015280819.1|XP_015136306.1;XP_015136307.1;XP_015136308.1;XP_015136305.1	protein_coding	chr35	81489529	81527276	XP_015136307.1	PREDICTED: centrosomal protein of 120 kDa isoform X3 [Gallus gallus]	UniRef90_UPI00035065F1	PREDICTED: centrosomal protein of 120 kDa isoform X5 n=3 Tax=Gallus gallus RepID=UPI00035065F1	--	--	GO:0005813,GO:0008022,GO:0021987,GO:0022008,GO:0022027,GO:0030953,GO:0032880	centrosome:protein C-terminus binding:cerebral cortex development:neurogenesis:interkinetic nuclear migration:astral microtubule organization:regulation of protein localization	Z:Cytoskeleton	04NE4@aveNOG:Cep120 protein
CEP78	gene22972	CEP78|431612|XM_015280361.1;XM_004949177.2;XM_429164.5|XM_015280361.1;XM_004949177.2;XM_429164.5|XP_015135847.1;XP_004949234.1;XP_429164.3	protein_coding	chr35	37905716	37958516	XP_019330511.1	PREDICTED: RNA-directed DNA polymerase from mobile element jockey-like [Aptenodytes forsteri]	UniRef90_Q08525	Putative uncharacterized protein n=2 Tax=Gallus gallus RepID=Q08525_CHICK	--	--	GO:0005813	centrosome	S:Function unknown	0B4AH@biNOG:Reverse transcriptase (RNA-dependent DNA polymerase)
CHCHD4	gene15133	CHCHD4|416037|NM_001113759.1|NM_001113759.1|NP_001107231.1	protein_coding	chr12	10779098	10787668	NP_001107231.1	mitochondrial intermembrane space import and assembly protein 40 [Gallus gallus]_x0001_XP_021265190.1 mitochondrial intermembrane space import and assembly protein 40 [Numida meleagris]	UniRef90_E1BUJ8	Uncharacterized protein n=10 Tax=Testudines + Archosauria group RepID=E1BUJ8_CHICK	--	--	GO:0005758,GO:0015035,GO:0022417,GO:0045041,GO:0055114	mitochondrial intermembrane space:protein disulfide oxidoreductase activity:protein maturation by protein folding:protein import into mitochondrial intermembrane space:oxidation-reduction process	O:Posttranslational modification, protein turnover, chaperones	04MP8@aveNOG:mitochondrial intermembrane space import and assembly protein
CHCHD6	gene15111	CHCHD6|416029|XR_213009.2;XM_004944594.2;XM_004944596.2;XM_414369.5|XR_213009.2;XM_004944594.2;XM_004944596.2;XM_414369.5|XP_004944651.2;XP_004944653.2;XP_414369.4	protein_coding	chr12	9778972	9881112	XP_414369.4	PREDICTED: MICOS complex subunit MIC25 isoform X3 [Gallus gallus]	UniRef90_UPI0003503944	PREDICTED: coiled-coil-helix-coiled-coil-helix domain-containing protein 6A, mitochondrial isoform X3 n=6 Tax=Gallus gallus RepID=UPI0003503944	--	--	GO:0006974,GO:0042407,GO:0061617	cellular response to DNA damage stimulus:cristae formation:MICOS complex	K:Transcription	04Q0G@aveNOG:Protein of unknown function (DUF737)
CHM	gene7702	CHM|422266|NM_001031119.1|NM_001031119.1|NP_001026290.1	protein_coding	chr4	8597704	8657052	NP_001026290.1	rab proteins geranylgeranyltransferase component A 1 [Gallus gallus]_x0001_CAG31707.1 hypothetical protein RCJMB04_9o2 [Gallus gallus]	UniRef90_E1BT45	Uncharacterized protein n=3 Tax=Phasianidae RepID=E1BT45_CHICK	--	--	GO:0005092,GO:0005968,GO:0006886,GO:0007264,GO:0016491,GO:0018344,GO:0050790,GO:0055114	GDP-dissociation inhibitor activity:Rab-protein geranylgeranyltransferase complex:intracellular protein transport:small GTPase mediated signal transduction:oxidoreductase activity:protein geranylgeranylation:regulation of catalytic activity:oxidation-reduction process	O:Posttranslational modification, protein turnover, chaperones	04EQV@aveNOG:GDP dissociation inhibitor
CHRNA4	gene18811	CHRNA4|395606|XM_015296329.1;NM_204814.1|XM_015296329.1;NM_204814.1|XP_015151815.1;NP_990145.1	protein_coding	chr20	9071114	9090148	NP_990145.1	neuronal acetylcholine receptor subunit alpha-4 precursor [Gallus gallus]_x0001_P09482.1 RecName: Full=Neuronal acetylcholine receptor subunit alpha-4; Flags: Precursor_x0001_CAA30285.1 nicotinic acetylcholine receptor alpha4 [Gallus gallus]_x0001_CAB59626.1 nicotinic acetylcholine receptor, alpha-4 subunit [Gallus gallus]	UniRef90_P09482	Neuronal acetylcholine receptor subunit alpha-4 n=15 Tax=Neognathae RepID=ACHA4_CHICK	ko04080,ko05033,ko04725	Neuroactive ligand-receptor interaction:Nicotine addiction:Cholinergic synapse	GO:0001508,GO:0001666,GO:0005515,GO:0005892,GO:0006281,GO:0006816,GO:0006979,GO:0007271,GO:0007274,GO:0007585,GO:0007626,GO:0009897,GO:0014059,GO:0019233,GO:0030054,GO:0035094,GO:0035095,GO:0035640,GO:0042113,GO:0045211,GO:0050890,GO:0051899,GO:0060080,GO:0098655,GO:0004889,GO:0015464,GO:0042166	action potential:response to hypoxia:protein binding:acetylcholine-gated channel complex:DNA repair:calcium ion transport:response to oxidative stress:synaptic transmission, cholinergic:neuromuscular synaptic transmission:respiratory gaseous exchange:locomotory behavior:external side of plasma membrane:regulation of dopamine secretion:sensory perception of pain:cell junction:response to nicotine:…	T:Signal transduction mechanisms	04GK0@aveNOG:cholinergic receptor, nicotinic, alpha 4
CHRNA6	gene23142	CHRNA6|396321|NM_205364.1|NM_205364.1|NP_990695.1	protein_coding	chr35	53602820	53611857	XP_010724262.1	PREDICTED: neuronal acetylcholine receptor subunit alpha-6 [Meleagris gallopavo]	UniRef90_UPI00020370BD	PREDICTED: LOW QUALITY PROTEIN: neuronal acetylcholine receptor subunit alpha-6-like n=1 Tax=Meleagris gallopavo RepID=UPI00020370BD	ko04080,ko05033,ko04725	Neuroactive ligand-receptor interaction:Nicotine addiction:Cholinergic synapse	GO:0004889,GO:0005892,GO:0014059,GO:0030054,GO:0045211,GO:0051899,GO:0098655	acetylcholine-activated cation-selective channel activity:acetylcholine-gated channel complex:regulation of dopamine secretion:cell junction:postsynaptic membrane:membrane depolarization:cation transmembrane transport	P:Inorganic ion transport and metabolism	04EI4@aveNOG:Neuronal acetylcholine receptor subunit
CHRNB3	gene23143	CHRNB3|395604|NM_204812.2;XM_015280411.1|NM_204812.2;XM_015280411.1|NP_990143.2;XP_015135897.1	protein_coding	chr35	53616171	53626510	XP_015135897.1	PREDICTED: neuronal acetylcholine receptor subunit beta-3 isoform X1 [Gallus gallus]	UniRef90_G1N6D2	Uncharacterized protein (Fragment) n=3 Tax=Meleagris gallopavo RepID=G1N6D2_MELGA	ko04080	Neuroactive ligand-receptor interaction	GO:0004889,GO:0016021,GO:0030054,GO:0045211,GO:0098655	acetylcholine-activated cation-selective channel activity:integral component of membrane:cell junction:postsynaptic membrane:cation transmembrane transport	P:Inorganic ion transport and metabolism	04G6W@aveNOG:cholinergic receptor, nicotinic, beta 3
CHST13	gene15124	CHST13|416032|XM_001233229.4;XM_004944602.2|XM_001233229.4;XM_004944602.2|XP_001233230.2;XP_004944659.1	protein_coding	chr12	10471523	10495693	OPJ72015.1	carbohydrate sulfotransferase 13 [Patagioenas fasciata monilis]	UniRef90_F1NXP3	Uncharacterized protein n=8 Tax=Neognathae RepID=F1NXP3_CHICK	ko00532	Glycosaminoglycan biosynthesis - chondroitin sulfate / dermatan sulfate	GO:0016051,GO:0016021,GO:0008146	carbohydrate biosynthetic process:integral component of membrane:sulfotransferase activity	M,W:Cell wall/membrane/envelope biogenesis;Extracellular structures	04JUQ@aveNOG:Sulfotransferase family
CHST4	gene14787	CHST4|427567|XM_015292716.1;XM_015292715.1;XR_001468520.1|XM_015292716.1;XM_015292715.1;XR_001468520.1|XP_015148202.1;XP_015148201.1	--	chr11	20088785	20104757	XP_015148201.1	PREDICTED: carbohydrate sulfotransferase 4 [Gallus gallus]_x0001_XP_015148202.1 PREDICTED: carbohydrate sulfotransferase 4 [Gallus gallus]	UniRef90_E1C5G5	Uncharacterized protein n=4 Tax=Phasianidae RepID=E1C5G5_CHICK	ko00533	Glycosaminoglycan biosynthesis - keratan sulfate	GO:0000139,GO:0001517,GO:0005802,GO:0005975,GO:0006044,GO:0006477,GO:0016021	Golgi membrane:N-acetylglucosamine 6-O-sulfotransferase activity:trans-Golgi network:carbohydrate metabolic process:N-acetylglucosamine metabolic process:protein sulfation:integral component of membrane	O:Posttranslational modification, protein turnover, chaperones	04JPH@aveNOG:carbohydrate (N-acetylglucosamine 6-O) sulfotransferase 4
CHST6	gene14793	CHST6|770257|XM_015292614.1;XM_015292615.1;XM_015292616.1;XM_015292613.1;NM_001282522.1;XM_015292617.1;XM_015292618.1|XM_015292614.1;XM_015292615.1;XM_015292616.1;XM_015292613.1;NM_001282522.1;XM_015292617.1;XM_015292618.1|XP_015148100.1;XP_015148101.1;XP_015148102.1;XP_015148099.1;NP_001269451.1;XP_015148103.1;XP_015148104.1	protein_coding	chr11	20160472	20168822	OXB78347.1	hypothetical protein H355_009118 [Colinus virginianus]	UniRef90_U3KKA2	Uncharacterized protein n=16 Tax=Archosauria RepID=U3KKA2_FICAL	ko00533	Glycosaminoglycan biosynthesis - keratan sulfate	GO:0000139,GO:0001517,GO:0005975,GO:0006044,GO:0016021,GO:0018146	Golgi membrane:N-acetylglucosamine 6-O-sulfotransferase activity:carbohydrate metabolic process:N-acetylglucosamine metabolic process:integral component of membrane:keratan sulfate biosynthetic process	O:Posttranslational modification, protein turnover, chaperones	04EN1@aveNOG:carbohydrate (N-acetylglucosamine 6-O) sulfotransferase
CHUNK-1	gene1003	CHUNK-1|395640|NM_204836.1|NM_204836.1|NP_990167.1	protein_coding	chr1	61050761	61052686	NP_990167.1	CHUNK-1 protein [Gallus gallus]_x0001_CAB52434.1 CHUNK-1 protein [Gallus gallus]	UniRef90_Q9PW10	CHUNK-1 protein n=1 Tax=Gallus gallus RepID=Q9PW10_CHICK	--	--	--	--	--	--
CILD27	gene23981	CILD27|100857346|XM_015273178.1;XM_015273179.1|XM_015273178.1;XM_015273179.1|XP_015128664.1;XP_015128665.1	protein_coding	sca8112	9254	12456	XP_015128664.1	PREDICTED: coiled-coil domain-containing protein 65 isoform X1 [Gallus gallus]	UniRef90_R4GHL9	Uncharacterized protein n=2 Tax=Gallus gallus RepID=R4GHL9_CHICK	--	--	GO:0003674,GO:0005575,GO:0008150	molecular_function:cellular_component:biological_process	S:Function unknown	09YDP@biNOG:coiled-coil domain containing 65
CKMT2	gene23265	CKMT2|396508|NM_001167744.1|NM_001167744.1|NP_001161216.1	protein_coding	chr35	63750884	63772563	OWK59647.1	Creatine kinase S-type, mitochondrial [Lonchura striata domestica]	UniRef90_P11009	Creatine kinase S-type, mitochondrial n=18 Tax=Amniota RepID=KCRS_CHICK	ko00330	Arginine and proline metabolism	GO:0005524,GO:0005739,GO:0016301,GO:0016310	ATP binding:mitochondrion:kinase activity:phosphorylation	C:Energy production and conversion	04IQM@aveNOG:creatine kinase, mitochondrial 2 (sarcomeric)
CLCN5	gene7731	CLCN5|422285|XM_015278533.1;XM_015278532.1;XM_015278531.1;XM_004940721.2;XM_004940724.2|XM_015278533.1;XM_015278532.1;XM_015278531.1;XM_004940721.2;XM_004940724.2|XP_015134019.1;XP_015134018.1;XP_015134017.1;XP_004940778.2;XP_004940781.2	protein_coding	chr4	9581749	9622089	XP_004940778.2	PREDICTED: H(+)/Cl(-) exchange transporter 5 isoform X1 [Gallus gallus]	UniRef90_UPI000395D744	PREDICTED: H(+)/Cl(-) exchange transporter 5-like isoform X4 n=2 Tax=Testudines + Archosauria group RepID=UPI000395D744	--	--	GO:0005247,GO:0005765,GO:0006821,GO:0016021,GO:0034220,GO:0045177,GO:1903959	voltage-gated chloride channel activity:lysosomal membrane:chloride transport:integral component of membrane:ion transmembrane transport:apical part of cell:regulation of anion transmembrane transport	P:Inorganic ion transport and metabolism	04KWM@aveNOG:Voltage gated chloride channel
CLEC5A	gene22524	CLEC5A|100859051|XM_003642972.3|XM_003642972.3|XP_003643020.1	protein_coding	chr35	9069819	9072313	XP_003643020.1	PREDICTED: killer cell lectin-like receptor subfamily G member 1 [Gallus gallus]	UniRef90_R4GKZ9	Uncharacterized protein n=2 Tax=Gallus gallus RepID=R4GKZ9_CHICK	--	--	--	--	T:Signal transduction mechanisms	0A1SS@biNOG:C-type lectin domain family 5 member A
CMYA5	gene22727	CMYA5|427177|XM_424765.5|XM_424765.5|XP_424765.4	protein_coding	chr35	22126349	22174175	XP_424765.4	PREDICTED: cardiomyopathy-associated protein 5 [Gallus gallus]	UniRef90_UPI0003505300	PREDICTED: cardiomyopathy-associated protein 5 isoform X3 n=1 Tax=Gallus gallus RepID=UPI0003505300	--	--	GO:0005515,GO:0031430,GO:0048471	protein binding:M band:perinuclear region of cytoplasm	O:Posttranslational modification, protein turnover, chaperones	04R20@aveNOG:SPRY domain
CNTLN	gene22893	CNTLN|769413|XM_015280216.1;XM_015280215.1;XM_015280217.1|XM_015280216.1;XM_015280215.1;XM_015280217.1|XP_015135702.1;XP_015135701.1;XP_015135703.1	protein_coding	chr35	32754457	32946636	AAC60281.1	unknown [Gallus gallus]	UniRef90_Q08525	Putative uncharacterized protein n=2 Tax=Gallus gallus RepID=Q08525_CHICK	--	--	GO:0000014,GO:0000729,GO:0003690,GO:0003697,GO:0005515,GO:0008270,GO:0008283,GO:0015074,GO:0031297,GO:0042800,GO:0042803,GO:0044547,GO:0044774,GO:0046975,GO:0051568,GO:0071157,GO:0090305,GO:0097676,GO:2001034,GO:2001251,GO:0000793	single-stranded DNA endodeoxyribonuclease activity:DNA double-strand break processing:double-stranded DNA binding:single-stranded DNA binding:protein binding:zinc ion binding:cell proliferation:DNA integration:replication fork processing:histone methyltransferase activity (H3-K4 specific):protein homodimerization activity:DNA topoisomerase binding:mitotic DNA integrity checkpoint:histone methyltr…	S:Function unknown	0A5RU@biNOG:Reverse transcriptase (RNA-dependent DNA polymerase)
COL12A1	gene6861	COL12A1|395875|XM_015284739.1;XM_015284740.1;NM_205021.2;XM_015284744.1;XM_015284742.1;XM_015284743.1|XM_015284739.1;XM_015284740.1;NM_205021.2;XM_015284744.1;XM_015284742.1;XM_015284743.1|XP_015140225.1;XP_015140226.1;NP_990352.2;XP_015140230.1;XP_015140228.1;XP_015140229.1	protein_coding	chr3	81087946	81189358	KQL33013.1	hypothetical protein AAES_30216 [Amazona aestiva]	UniRef90_UPI00020350BD	PREDICTED: collagen alpha-1(XII) chain-like n=1 Tax=Meleagris gallopavo RepID=UPI00020350BD	ko04974	Protein digestion and absorption	GO:0005615,GO:0031012,GO:0035987,GO:0070062	extracellular space:extracellular matrix:endodermal cell differentiation:extracellular exosome	W:Extracellular structures	04QYW@aveNOG:collagen, type XII, alpha 1
COL20A1	gene18810	COL20A1|419243|XM_015296388.1;NM_001004392.2|XM_015296388.1;NM_001004392.2|XP_015151874.1;NP_001004392.2	protein_coding	chr20	9021590	9065767	XP_015151874.1	PREDICTED: collagen alpha-1(XX) chain isoform X1 [Gallus gallus]	UniRef90_F1NAB9	Uncharacterized protein n=3 Tax=Phasianidae RepID=F1NAB9_CHICK	--	--	GO:0005615	extracellular space	W:Extracellular structures	04QYK@aveNOG:Collagen type XX alpha 1
COL9A3	gene18795	COL9A3|396242|NM_205305.1|NM_205305.1|NP_990636.1	protein_coding	chr20	8532560	8564351	--	--	--	--	--	--	--	--	--	--
COMMD7	gene18910	COMMD7|419286|XM_015296398.1;NM_001278014.1;NM_001278013.1|XM_015296398.1;NM_001278014.1;NM_001278013.1|XP_015151884.1;NP_001264943.1;NP_001264942.1	protein_coding	chr20	10438265	10446529	XP_015151884.1	PREDICTED: COMM domain-containing protein 7 isoform X1 [Gallus gallus]	UniRef90_U3I876	Uncharacterized protein (Fragment) n=6 Tax=Testudines + Archosauria group RepID=U3I876_ANAPL	--	--	GO:0032088,GO:0033209,GO:0043231,GO:0051059,GO:0070062	negative regulation of NF-kappaB transcription factor activity:tumor necrosis factor-mediated signaling pathway:intracellular membrane-bounded organelle:NF-kappaB binding:extracellular exosome	S:Function unknown	04JY8@aveNOG:COMM domain containing 7
COX7A2	gene6860	COX7A2|772260|NM_001198782.1|NM_001198782.1|NP_001185711.1	protein_coding	chr3	81074319	81077654	KFV03647.1	hypothetical protein N340_14780, partial [Tauraco erythrolophus]	UniRef90_Q08525	Putative uncharacterized protein n=2 Tax=Gallus gallus RepID=Q08525_CHICK	--	--	--	--	S:Function unknown	0A5RU@biNOG:Reverse transcriptase (RNA-dependent DNA polymerase)
CP	gene13628	CP|771940|XM_015291853.1|XM_015291853.1|XP_015147339.1	protein_coding	chr9	23993349	24010888	XP_015147339.1	PREDICTED: ceruloplasmin [Gallus gallus]	UniRef90_G1NEW3	Uncharacterized protein n=4 Tax=Phasianidae RepID=G1NEW3_MELGA	ko00860	Porphyrin and chlorophyll metabolism	GO:0005634,GO:0016491,GO:0005507,GO:0055114,GO:0005737,GO:0046872	nucleus:oxidoreductase activity:copper ion binding:oxidation-reduction process:cytoplasm:metal ion binding	Q:Secondary metabolites biosynthesis, transport and catabolism	04GCR@aveNOG:ceruloplasmin (ferroxidase)
CPNE9	gene15153	CPNE9|101747832|XM_015293147.1|XM_015293147.1|XP_015148633.1	protein_coding	chr12	11480848	11486287	XP_019475691.1	PREDICTED: copine-9 isoform X1 [Meleagris gallopavo]	UniRef90_UPI000350451A	PREDICTED: copine-9, partial n=1 Tax=Gallus gallus RepID=UPI000350451A	--	--	GO:0005615,GO:0070062,GO:1903861	extracellular space:extracellular exosome:positive regulation of dendrite extension	T:Signal transduction mechanisms	09T4Y@biNOG:Copine VIII
CREB3	gene22539	CREB3|427417|XM_424990.5|XM_424990.5|XP_424990.1	protein_coding	chr35	9167671	9172326	XP_424990.1	PREDICTED: cyclic AMP-responsive element-binding protein 3 [Gallus gallus]	UniRef90_F1P542	Uncharacterized protein n=2 Tax=Gallus gallus RepID=F1P542_CHICK	ko04922,ko05030,ko05215,ko05203,ko04211,ko04962,ko04916,ko05016,ko04728,ko04668,ko05034,ko04261,ko04925,ko04911,ko04151,ko04918,ko04024,ko05031,ko04725,ko04152,ko04022,ko04915,ko04931,ko05161	Glucagon signaling pathway:Cocaine addiction:Prostate cancer:Viral carcinogenesis:Longevity regulating pathway:Vasopressin-regulated water reabsorption:Melanogenesis:Huntington's disease:Dopaminergic synapse:TNF signaling pathway:Alcoholism:Adrenergic signaling in cardiomyocytes:Aldosterone synthesis and secretion:Insulin secretion:PI3K-Akt signaling pathway:Thyroid hormone synthesis:cAMP signali…	GO:0000139,GO:0000978,GO:0001077,GO:0001558,GO:0002230,GO:0003682,GO:0005829,GO:0006366,GO:0006990,GO:0008140,GO:0016604,GO:0019043,GO:0030176,GO:0031726,GO:0035497,GO:0042127,GO:0042803,GO:0042994,GO:0043025,GO:0050930,GO:0051928,GO:0090026,GO:0090045,GO:1902236,GO:2000326	Golgi membrane:RNA polymerase II core promoter proximal region sequence-specific DNA binding:transcriptional activator activity, RNA polymerase II core promoter proximal region sequence-specific binding:regulation of cell growth:positive regulation of defense response to virus by host:chromatin binding:cytosol:transcription from RNA polymerase II promoter:positive regulation of transcription from…	K:Transcription	0ZZQM@NOG:CAMP responsive element binding protein
CRELD1	gene15164	CRELD1|100858613|XM_015293349.1|XM_015293349.1|XP_015148835.1	protein_coding	chr12	11522990	11525962	XP_015730872.1	PREDICTED: LOW QUALITY PROTEIN: cysteine-rich with EGF-like domain protein 1 [Coturnix japonica]	UniRef90_UPI000350512C	PREDICTED: cysteine-rich with EGF-like domain protein 1 isoform X3 n=1 Tax=Gallus gallus RepID=UPI000350512C	--	--	GO:0005509,GO:0005575,GO:0008150,GO:0016020,GO:0016021	calcium ion binding:cellular_component:biological_process:membrane:integral component of membrane	O:Posttranslational modification, protein turnover, chaperones	09W25@biNOG:cysteine-rich with EGF-like domains
CRHBP	gene22747	CRHBP|427214|XM_003642958.3|XM_003642958.3|XP_003643006.2	protein_coding	chr35	23367191	23375847	OXB80902.1	hypothetical protein H355_016919 [Colinus virginianus]	UniRef90_R4GLF1	Uncharacterized protein n=2 Tax=Gallus gallus RepID=R4GLF1_CHICK	--	--	GO:0005576,GO:0051424	extracellular region:corticotropin-releasing hormone binding	S:Function unknown	04MGG@aveNOG:corticotropin releasing hormone binding protein
CRYZ	gene12917	CRYZ|772289|NM_001079763.1;XM_015291065.1|NM_001079763.1;XM_015291065.1|NP_001073231.1;XP_015146551.1	protein_coding	chr8	29730080	29735787	XP_015146551.1	PREDICTED: quinone oxidoreductase isoform X1 [Gallus gallus]	UniRef90_F1P4I0	Uncharacterized protein n=4 Tax=Phasianidae RepID=F1P4I0_CHICK	--	--	GO:0003960,GO:0005829,GO:0008270,GO:0042178,GO:0051289,GO:0055114,GO:0070062,GO:0070402	NADPH:quinone reductase activity:cytosol:zinc ion binding:xenobiotic catabolic process:protein homotetramerization:oxidation-reduction process:extracellular exosome:NADPH binding	Q:Secondary metabolites biosynthesis, transport and catabolism	04FUS@aveNOG:Alcohol dehydrogenase GroES-like domain
CSNK2A1	gene18878	CSNK2A1|432370|XM_015296419.1;NM_001002242.1|XM_015296419.1;NM_001002242.1|XP_015151905.1;NP_001002242.1	protein_coding	chr20	10136327	10158922	XP_006749756.1	PREDICTED: casein kinase II subunit alpha-like [Leptonychotes weddellii]	UniRef90_UPI000292ACD9	PREDICTED: LOW QUALITY PROTEIN: casein kinase II subunit alpha n=1 Tax=Pan troglodytes RepID=UPI000292ACD9	ko04520,ko04712,ko04139,ko03008,ko04530,ko05162,ko05168,ko05169,ko04064,ko04310	Adherens junction:Circadian rhythm - plant:Regulation of mitophagy - yeast:Ribosome biogenesis in eukaryotes:Tight junction:Measles:Herpes simplex infection:Epstein-Barr virus infection:NF-kappa B signaling pathway:Wnt signaling pathway	GO:0005515,GO:0005524,GO:0005654,GO:0005829,GO:0005886,GO:0006351,GO:0006355,GO:0006457,GO:0007165,GO:0008013,GO:0008284,GO:0016055,GO:0016580,GO:0016581,GO:0019888,GO:0030177,GO:0030307,GO:0043154,GO:0045732,GO:0046777,GO:0047485,GO:0048511,GO:0051879,GO:0061077,GO:0071174,GO:1901796,GO:0031519	protein binding:ATP binding:nucleoplasm:cytosol:plasma membrane:transcription, DNA-templated:regulation of transcription, DNA-templated:protein folding:signal transduction:beta-catenin binding:positive regulation of cell proliferation:Wnt signaling pathway:Sin3 complex:NuRD complex:protein phosphatase regulator activity:positive regulation of Wnt signaling pathway:positive regulation of cell grow…	T:Signal transduction mechanisms	033J0@artNOG:casein kinase ii, alpha
CSTF1	gene18998	CSTF1|419331|XM_417500.5|XM_417500.5|XP_417500.2	protein_coding	chr20	12220553	12228923	KKF22439.1	Cleavage stimulation factor subunit 1 [Larimichthys crocea]	UniRef90_UPI0003507038	PREDICTED: cleavage stimulation factor subunit 1 isoform X5 n=1 Tax=Gallus gallus RepID=UPI0003507038	ko03015	mRNA surveillance pathway	GO:0006397	mRNA processing	A:RNA processing and modification	09URC@biNOG:cleavage stimulation factor, 3' pre-RNA, subunit 1, 50kDa
CSTF2	gene7682	CSTF2|422258|XM_015278275.1;XM_015278274.1;NM_001006433.2;XM_015278276.1|XM_015278275.1;XM_015278274.1;NM_001006433.2;XM_015278276.1|XP_015133761.1;XP_015133760.1;NP_001006433.1;XP_015133762.1	protein_coding	chr4	5191316	5197918	XP_010713719.1	PREDICTED: cleavage stimulation factor subunit 2, partial [Meleagris gallopavo]	UniRef90_G1MYC3	Uncharacterized protein n=1 Tax=Meleagris gallopavo RepID=G1MYC3_MELGA	ko03015	mRNA surveillance pathway	GO:0000166,GO:0003676,GO:0003723,GO:0003729,GO:0005634,GO:0005654,GO:0006378,GO:0006397,GO:0044822,GO:0071920,GO:0098789	nucleotide binding:nucleic acid binding:RNA binding:mRNA binding:nucleus:nucleoplasm:mRNA polyadenylation:mRNA processing:poly(A) RNA binding:cleavage body:pre-mRNA cleavage required for polyadenylation	A:RNA processing and modification	09WWZ@biNOG:Cleavage stimulation factor, 3' pre-RNA subunit 2
CTH	gene12907	CTH|424716|XM_422542.5|XM_422542.5|XP_422542.2	protein_coding	chr8	29152535	29168328	XP_422542.2	PREDICTED: cystathionine gamma-lyase [Gallus gallus]	UniRef90_E1BYF1	Uncharacterized protein n=2 Tax=Phasianidae RepID=E1BYF1_CHICK	ko00260,ko01230,ko00270,ko00450	Glycine, serine and threonine metabolism:Biosynthesis of amino acids:Cysteine and methionine metabolism:Selenocompound metabolism	GO:0004123,GO:0005634,GO:0005737,GO:0018272,GO:0019343,GO:0019346,GO:0030170,GO:0043123,GO:0044524,GO:0044540,GO:0051092,GO:0051289,GO:0070062,GO:0070814,GO:1904831,GO:2001234	cystathionine gamma-lyase activity:nucleus:cytoplasm:protein-pyridoxal-5-phosphate linkage via peptidyl-N6-pyridoxal phosphate-L-lysine:cysteine biosynthetic process via cystathionine:transsulfuration:pyridoxal phosphate binding:positive regulation of I-kappaB kinase/NF-kappaB signaling:protein sulfhydration:L-cystine L-cysteine-lyase (deaminating):positive regulation of NF-kappaB transcription f…	E:Amino acid transport and metabolism	04EQN@aveNOG:Cys/Met metabolism PLP-dependent enzyme
CTNNBL1	gene18926	CTNNBL1|419299|XM_001234107.4;XM_015296587.1|XM_001234107.4;XM_015296587.1|XP_001234108.1;XP_015152073.1	protein_coding	chr20	10629212	10669216	CAG32695.1	hypothetical protein RCJMB04_33b20 [Gallus gallus]	UniRef90_Q5ZHU8	Uncharacterized protein n=1 Tax=Gallus gallus RepID=Q5ZHU8_CHICK	ko03040	Spliceosome	GO:0000974,GO:0005654,GO:0005681,GO:0016020,GO:0016445,GO:0019899,GO:0043065	Prp19 complex:nucleoplasm:spliceosomal complex:membrane:somatic diversification of immunoglobulins:enzyme binding:positive regulation of apoptotic process	S:Function unknown	0A22U@biNOG:Catenin, beta like 1
CTSA	gene18943	CTSA|428163|XM_015296416.1;NM_001031491.2;XM_015296415.1|XM_015296416.1;NM_001031491.2;XM_015296415.1|XP_015151902.1;NP_001026662.2;XP_015151901.1	protein_coding	chr20	10729872	10733818	XP_015151902.1	PREDICTED: lysosomal protective protein isoform X2 [Gallus gallus]	UniRef90_R4GKS1	Uncharacterized protein n=1 Tax=Gallus gallus RepID=R4GKS1_CHICK	ko04142,ko04614	Lysosome:Renin-angiotensin system	GO:0004185,GO:0005654,GO:0051603	serine-type carboxypeptidase activity:nucleoplasm:proteolysis involved in cellular protein catabolic process	E,O:Amino acid transport and metabolism;Posttranslational modification, protein turnover, chaperones	04KT6@aveNOG:Serine carboxypeptidase
CTSZ	gene18965	CTSZ|419311|XM_417483.5|XM_417483.5|XP_417483.3	protein_coding	chr20	11097524	11102234	XP_417483.3	PREDICTED: cathepsin Z [Gallus gallus]	UniRef90_E1C4M3	Uncharacterized protein n=5 Tax=Archosauria RepID=E1C4M3_CHICK	ko04142,ko04210	Lysosome:Apoptosis	GO:0004197,GO:0005615,GO:0005764,GO:0005783,GO:0051603,GO:0060441,GO:0070062	cysteine-type endopeptidase activity:extracellular space:lysosome:endoplasmic reticulum:proteolysis involved in cellular protein catabolic process:epithelial tube branching involved in lung morphogenesis:extracellular exosome	O:Posttranslational modification, protein turnover, chaperones	04M3Y@aveNOG:Papain family cysteine protease
CTXN3	gene23182	CTXN3|100859328|XM_015280520.1;NM_001302189.1|XM_015280520.1;NM_001302189.1|XP_015136006.1;NP_001289118.1	protein_coding	chr35	56516009	56524026	XP_021128044.1	cortexin-3 [Anas platyrhynchos]	UniRef90_V9L5R1	Cortexin 3 n=1 Tax=Callorhynchus milii RepID=V9L5R1_CALMI	--	--	GO:0016021	integral component of membrane	U:Intracellular trafficking, secretion, and vesicular transport	0A9KX@biNOG:cortexin 3
CYB5R3	gene1117	CYB5R3|418220|XM_416445.5;NM_001291805.1|XM_416445.5;NM_001291805.1|XP_416445.1;NP_001278734.1	protein_coding	chr1	68359226	68373670	XP_416445.1	PREDICTED: cytochrome b5 reductase 3 isoform X1 [Gallus gallus]	UniRef90_UPI0003504C14	PREDICTED: lactosylceramide 4-alpha-galactosyltransferase isoform X8 n=1 Tax=Gallus gallus RepID=UPI0003504C14	ko00603	Glycosphingolipid biosynthesis - globo series	GO:0004128,GO:0005743,GO:0005783,GO:0005811,GO:0050660,GO:0055114,GO:0070062,GO:0071949	cytochrome-b5 reductase activity, acting on NAD(P)H:mitochondrial inner membrane:endoplasmic reticulum:lipid particle:flavin adenine dinucleotide binding:oxidation-reduction process:extracellular exosome:FAD binding	C,H:Energy production and conversion;Coenzyme transport and metabolism	04GNT@aveNOG:b5 reductase
CYP2J2	gene12844	CYP2J2|424678|XM_004936846.2;XM_015291162.1;XM_015291163.1|XM_004936846.2;XM_015291162.1;XM_015291163.1|XP_004936903.2;XP_015146648.1;XP_015146649.1	protein_coding	chr8	26787714	26794708	OXB82139.1	hypothetical protein H355_009018 [Colinus virginianus]	UniRef90_F1NT95	Uncharacterized protein n=5 Tax=Gallus gallus RepID=F1NT95_CHICK	ko04726,ko04750,ko00591,ko00590,ko04913,ko04212	Serotonergic synapse:Inflammatory mediator regulation of TRP channels:Linoleic acid metabolism:Arachidonic acid metabolism:Ovarian steroidogenesis:Longevity regulating pathway - worm	GO:0005506,GO:0008392,GO:0008395,GO:0016021,GO:0016712,GO:0019369,GO:0020037,GO:0055114	iron ion binding:arachidonic acid epoxygenase activity:steroid hydroxylase activity:integral component of membrane:oxidoreductase activity, acting on paired donors, with incorporation or reduction of molecular oxygen, reduced flavin or flavoprotein as one donor, and incorporation of one atom of oxygen:arachidonic acid metabolic process:heme binding:oxidation-reduction process	Q:Secondary metabolites biosynthesis, transport and catabolism	04JY6@aveNOG:cytochrome P450
CYP2J2L1	gene12845	CYP2J2L1|424729|XM_422553.4|XM_422553.4|XP_422553.2	protein_coding	chr8	26795985	26806151	OWK58087.1	Cytochrome P450 2J6 [Lonchura striata domestica]	UniRef90_E1BVV4	Uncharacterized protein n=1 Tax=Gallus gallus RepID=E1BVV4_CHICK	ko04726,ko04750,ko00591,ko00590,ko04913,ko04212	Serotonergic synapse:Inflammatory mediator regulation of TRP channels:Linoleic acid metabolism:Arachidonic acid metabolism:Ovarian steroidogenesis:Longevity regulating pathway - worm	GO:0005506,GO:0008392,GO:0008395,GO:0016712,GO:0019369,GO:0020037,GO:0055114	iron ion binding:arachidonic acid epoxygenase activity:steroid hydroxylase activity:oxidoreductase activity, acting on paired donors, with incorporation or reduction of molecular oxygen, reduced flavin or flavoprotein as one donor, and incorporation of one atom of oxygen:arachidonic acid metabolic process:heme binding:oxidation-reduction process	Q:Secondary metabolites biosynthesis, transport and catabolism	04IJ9@aveNOG:Cytochrome P450
CYP2J2L2	gene12842	CYP2J2L2|424677|XM_015291176.1;XM_015291173.1;XM_015291174.1;XM_015291175.1;XM_015291172.1|XM_015291176.1;XM_015291173.1;XM_015291174.1;XM_015291175.1;XM_015291172.1|XP_015146662.1;XP_015146659.1;XP_015146660.1;XP_015146661.1;XP_015146658.1	protein_coding	chr8	26769704	26785602	OXB82139.1	hypothetical protein H355_009018 [Colinus virginianus]	UniRef90_F1NT95	Uncharacterized protein n=5 Tax=Gallus gallus RepID=F1NT95_CHICK	ko04726,ko04750,ko00591,ko00590,ko04913,ko04212	Serotonergic synapse:Inflammatory mediator regulation of TRP channels:Linoleic acid metabolism:Arachidonic acid metabolism:Ovarian steroidogenesis:Longevity regulating pathway - worm	GO:0005506,GO:0008392,GO:0008395,GO:0016021,GO:0016712,GO:0019369,GO:0020037,GO:0055114	iron ion binding:arachidonic acid epoxygenase activity:steroid hydroxylase activity:integral component of membrane:oxidoreductase activity, acting on paired donors, with incorporation or reduction of molecular oxygen, reduced flavin or flavoprotein as one donor, and incorporation of one atom of oxygen:arachidonic acid metabolic process:heme binding:oxidation-reduction process	Q:Secondary metabolites biosynthesis, transport and catabolism	04JY6@aveNOG:cytochrome P450
CYP2J2L3	gene12841	CYP2J2L3|424676|XM_422509.5|XM_422509.5|XP_422509.2	protein_coding	chr8	26763424	26769328	OXB82139.1	hypothetical protein H355_009018 [Colinus virginianus]	UniRef90_UPI0002036380	PREDICTED: cytochrome P450 2J2-like n=1 Tax=Meleagris gallopavo RepID=UPI0002036380	ko04726,ko04750,ko00591,ko00590,ko04913,ko04212	Serotonergic synapse:Inflammatory mediator regulation of TRP channels:Linoleic acid metabolism:Arachidonic acid metabolism:Ovarian steroidogenesis:Longevity regulating pathway - worm	GO:0005506,GO:0008392,GO:0008395,GO:0016021,GO:0016712,GO:0019369,GO:0020037,GO:0055114	iron ion binding:arachidonic acid epoxygenase activity:steroid hydroxylase activity:integral component of membrane:oxidoreductase activity, acting on paired donors, with incorporation or reduction of molecular oxygen, reduced flavin or flavoprotein as one donor, and incorporation of one atom of oxygen:arachidonic acid metabolic process:heme binding:oxidation-reduction process	Q:Secondary metabolites biosynthesis, transport and catabolism	04JY6@aveNOG:cytochrome P450
CYP2J2L4	gene12840	CYP2J2L4|772391|XM_015291066.1|XM_015291066.1|XP_015146552.1	protein_coding	chr8	26756463	26762425	OXB51634.1	hypothetical protein ASZ78_016344 [Callipepla squamata]	UniRef90_UPI000350696B	PREDICTED: cytochrome P450 2J2-like isoform X4 n=2 Tax=Gallus gallus RepID=UPI000350696B	ko04726,ko04750,ko00591,ko00590,ko04913,ko04212	Serotonergic synapse:Inflammatory mediator regulation of TRP channels:Linoleic acid metabolism:Arachidonic acid metabolism:Ovarian steroidogenesis:Longevity regulating pathway - worm	GO:0005506,GO:0008392,GO:0008395,GO:0016021,GO:0016712,GO:0019369,GO:0020037,GO:0055114	iron ion binding:arachidonic acid epoxygenase activity:steroid hydroxylase activity:integral component of membrane:oxidoreductase activity, acting on paired donors, with incorporation or reduction of molecular oxygen, reduced flavin or flavoprotein as one donor, and incorporation of one atom of oxygen:arachidonic acid metabolic process:heme binding:oxidation-reduction process	--	--
CZH5ORF28	gene22618	CZH5ORF28|427193|XM_015277559.1;XM_004937218.2;XM_424781.5;XM_015277558.1|XM_015277559.1;XM_004937218.2;XM_424781.5;XM_015277558.1|XP_015133045.1;XP_004937275.1;XP_424781.1;XP_015133044.1	protein_coding	chr35	13671286	13709687	KFV05530.1	hypothetical protein N339_04974, partial [Pterocles gutturalis]	UniRef90_Q08525	Putative uncharacterized protein n=2 Tax=Gallus gallus RepID=Q08525_CHICK	--	--	GO:0016021	integral component of membrane	S:Function unknown	0A5RU@biNOG:Reverse transcriptase (RNA-dependent DNA polymerase)
CZH5ORF34	gene22619	CZH5ORF34|427194|XR_001463923.1;XM_015277557.1|XR_001463923.1;XM_015277557.1|XP_015133043.1	protein_coding	chr35	13710399	13721698	XP_015133043.1	PREDICTED: uncharacterized protein C5orf34 homolog [Gallus gallus]	UniRef90_F1N9L7	Uncharacterized protein (Fragment) n=2 Tax=Gallus gallus RepID=F1N9L7_CHICK	--	--	GO:0003674,GO:0005575,GO:0008150	molecular_function:cellular_component:biological_process	S:Function unknown	04KJS@aveNOG:chromosome Z open reading frame, human C5orf34
CZH5ORF42	gene22586	CZH5ORF42|427440|XM_015277526.1;XM_015277527.1;XM_015277528.1;XM_015277525.1;XM_015277529.1|XM_015277526.1;XM_015277527.1;XM_015277528.1;XM_015277525.1;XM_015277529.1|XP_015133012.1;XP_015133013.1;XP_015133014.1;XP_015133011.1;XP_015133015.1	protein_coding	chr35	11467732	11533451	XP_015133013.1	PREDICTED: uncharacterized protein C5orf42 homolog isoform X2 [Gallus gallus]	UniRef90_UPI0003503A39	PREDICTED: uncharacterized protein C5orf42 n=1 Tax=Gallus gallus RepID=UPI0003503A39	--	--	GO:0001736,GO:0001822,GO:0003281,GO:0021549,GO:0035869,GO:0042733,GO:0060021,GO:0060976,GO:1904491	establishment of planar polarity:kidney development:ventricular septum development:cerebellum development:ciliary transition zone:embryonic digit morphogenesis:palate development:coronary vasculature development:protein localization to ciliary transition zone	--	--
CZH5ORF51	gene22608	CZH5ORF51|427191|XM_424778.4|XM_424778.4|XP_424778.2	protein_coding	chr35	13273558	13276645	XP_424778.2	PREDICTED: UPF0600 protein C5orf51 homolog [Gallus gallus]	UniRef90_UPI0000E818BF	PREDICTED: UPF0600 protein C5orf51 isoform X2 n=1 Tax=Gallus gallus RepID=UPI0000E818BF	--	--	GO:0003674,GO:0005575,GO:0008150	molecular_function:cellular_component:biological_process	S:Function unknown	04KN0@aveNOG:chromosome Z open reading frame, human C5orf51
CZH5ORF63	gene23179	CZH5ORF63|427125|XM_015280530.1|XM_015280530.1|XP_015136016.1	protein_coding	chr35	56318990	56351165	AAA49027.1	reverse transcriptase, partial [Gallus gallus]	UniRef90_Q08525	Putative uncharacterized protein n=2 Tax=Gallus gallus RepID=Q08525_CHICK	--	--	GO:0005739	mitochondrion	S:Function unknown	0A5RU@biNOG:Reverse transcriptase (RNA-dependent DNA polymerase)
CZH9ORF40	gene22955	CZH9ORF40|768494|XM_001231460.4;XM_004949166.2|XM_001231460.4;XM_004949166.2|XP_001231461.1;XP_004949223.1	protein_coding	chr35	36806928	36812338	KFV57648.1	hypothetical protein N341_08066, partial [Tyto alba]	UniRef90_UPI0003506083	PREDICTED: uncharacterized protein C9orf40-like isoform X2 n=2 Tax=Gallus gallus RepID=UPI0003506083	--	--	--	--	--	--
CZH9ORF84	gene23318	CZH9ORF84|101747858|XM_015280633.1|XM_015280633.1|XP_015136119.1	protein_coding	chr35	66338582	66385630	XP_015136119.1	PREDICTED: uncharacterized protein C9orf84 homolog [Gallus gallus]	UniRef90_UPI00035061AF	PREDICTED: uncharacterized protein C9orf84 homolog isoform X1 n=2 Tax=Gallus gallus RepID=UPI00035061AF	--	--	--	--	S:Function unknown	0A5RU@biNOG:Reverse transcriptase (RNA-dependent DNA polymerase)
DAB1	gene12829	DAB1|374083|XM_015290926.1;XM_015290920.1;XM_015290922.1;XM_015290921.1;XM_015290937.1;XM_015290928.1;XM_015290918.1;XM_015290927.1;XM_015290930.1;XM_015290929.1;XM_015290924.1;XM_015290919.1;XM_015290936.1;XM_015290931.1;XM_015290932.1;XM_015290934.1;XM_015290938.1;XM_015290933.1;XM_015290935.1;XM_015290923.1;XM_015290925.1;NM_204238.1|XM_015290926.1;XM_015290920.1;XM_015290922.1;XM_015290921.1;…	protein_coding	chr8	25926093	26309330	XP_015726160.1	PREDICTED: disabled homolog 1 isoform X6 [Coturnix japonica]	UniRef90_G3UUD1	Uncharacterized protein n=24 Tax=Amniota RepID=G3UUD1_MELGA	--	--	GO:0021517,GO:0097477	ventral spinal cord development:lateral motor column neuron migration	T:Signal transduction mechanisms	0A1CA@biNOG:disabled homolog 2, mitogen-responsive phosphoprotein (Drosophila)
DAB2	gene22596	DAB2|427449|XM_015277539.1;XM_015277541.1;XM_015277537.1;XM_015277542.1;XM_015277543.1;XM_015277538.1|XM_015277539.1;XM_015277541.1;XM_015277537.1;XM_015277542.1;XM_015277543.1;XM_015277538.1|XP_015133025.1;XP_015133027.1;XP_015133023.1;XP_015133028.1;XP_015133029.1;XP_015133024.1	protein_coding	chr35	12347219	12371206	KFP52433.1	Disabled 2, partial [Cathartes aura]	UniRef90_UPI0002036F1E	PREDICTED: disabled homolog 2-like, partial n=1 Tax=Meleagris gallopavo RepID=UPI0002036F1E	ko04144	Endocytosis	GO:0005730,GO:0005905,GO:0005925,GO:0006898,GO:0008022,GO:0010718,GO:0010862,GO:0030136,GO:0030335,GO:0030511,GO:0032091,GO:0032436,GO:0035026,GO:0035615,GO:0038024,GO:0043066,GO:0045892,GO:0045893,GO:0046332,GO:0060391,GO:0060766,GO:0070022,GO:0070062,GO:0090090,GO:1903077,GO:2000096,GO:2000370,GO:2000643	nucleolus:clathrin-coated pit:focal adhesion:receptor-mediated endocytosis:protein C-terminus binding:positive regulation of epithelial to mesenchymal transition:positive regulation of pathway-restricted SMAD protein phosphorylation:clathrin-coated vesicle:positive regulation of cell migration:positive regulation of transforming growth factor beta receptor signaling pathway:negative regulation of…	T:Signal transduction mechanisms	04G6P@aveNOG:Phosphotyrosine interaction domain (PTB/PID)
DACH2	gene7700	DACH2|395576|XM_015278186.1;XM_015278185.1;NM_204795.1|XM_015278186.1;XM_015278185.1;NM_204795.1|XP_015133672.1;XP_015133671.1;NP_990126.1	protein_coding	chr4	8316228	8581136	XP_015133671.1	PREDICTED: dachshund homolog 2 isoform X1 [Gallus gallus]	UniRef90_F1NIM2	Uncharacterized protein n=8 Tax=Testudines + Archosauria group RepID=F1NIM2_CHICK	--	--	GO:0001075,GO:0005634,GO:0005667,GO:0006355,GO:0007275,GO:0046545,GO:0051123	transcription factor activity, RNA polymerase II core promoter sequence-specific binding involved in preinitiation complex assembly:nucleus:transcription factor complex:regulation of transcription, DNA-templated:multicellular organism development:development of primary female sexual characteristics:RNA polymerase II transcriptional preinitiation complex assembly	K:Transcription	09W5I@biNOG:Dachshund homolog
DALRD3	gene15180	DALRD3|416059|XM_015293318.1;XM_015293319.1|XM_015293318.1;XM_015293319.1|XP_015148804.1;XP_015148805.1	protein_coding	chr12	11672455	11676804	XP_015148805.1	PREDICTED: DALR anticodon-binding domain-containing protein 3 isoform X2 [Gallus gallus]	UniRef90_F1NHJ8	Uncharacterized protein (Fragment) n=2 Tax=Gallus gallus RepID=F1NHJ8_CHICK	--	--	GO:0004814,GO:0005524,GO:0006420	arginine-tRNA ligase activity:ATP binding:arginyl-tRNA aminoacylation	J:Translation, ribosomal structure and biogenesis	04FXA@aveNOG:DALR anticodon binding domain
DCP1B	gene1005	DCP1B|772197|XM_004937947.2|XM_004937947.2|XP_004938004.1	protein_coding	chr1	61175176	61216706	XP_010713282.1	PREDICTED: mRNA-decapping enzyme 1B [Meleagris gallopavo]	UniRef90_UPI0003506FA0	PREDICTED: mRNA-decapping enzyme 1B isoform X1 n=1 Tax=Gallus gallus RepID=UPI0003506FA0	ko03018	RNA degradation	GO:0000290,GO:0000932,GO:0003729,GO:0030234,GO:0031087	deadenylation-dependent decapping of nuclear-transcribed mRNA:P-body:mRNA binding:enzyme regulator activity:deadenylation-independent decapping of nuclear-transcribed mRNA	A:RNA processing and modification	04I1P@aveNOG:DCP1 decapping enzyme homolog B (S. cerevisiae)
DDX23	gene23979	DDX23|100858001|XM_015273176.1|XM_015273176.1|XP_015128662.1	protein_coding	sca8112	28	4589	XP_006035294.1	PREDICTED: probable ATP-dependent RNA helicase DDX23 [Alligator sinensis]	UniRef90_U6DEE4	Probable ATP-dependent RNA helicase DDX23 (Fragment) n=1 Tax=Neovison vison RepID=U6DEE4_NEOVI	ko03040	Spliceosome	GO:0000375,GO:0004004,GO:0005682,GO:0010501,GO:0071013	RNA splicing, via transesterification reactions:ATP-dependent RNA helicase activity:U5 snRNP:RNA secondary structure unwinding:catalytic step 2 spliceosome	A:RNA processing and modification	09XK4@biNOG:DEAD (Asp-Glu-Ala-Asp) box polypeptide 23
DDX27	gene18957	DDX27|419308|NM_001006293.1|NM_001006293.1|NP_001006293.1	protein_coding	chr20	10955978	10961936	NP_001006293.1	probable ATP-dependent RNA helicase DDX27 [Gallus gallus]_x0001_CAG31463.1 hypothetical protein RCJMB04_6k21 [Gallus gallus]	UniRef90_F1NQV5	Uncharacterized protein n=3 Tax=Neognathae RepID=F1NQV5_CHICK	--	--	GO:0004004,GO:0005524,GO:0005730,GO:0006364,GO:0010501,GO:0044822	ATP-dependent RNA helicase activity:ATP binding:nucleolus:rRNA processing:RNA secondary structure unwinding:poly(A) RNA binding	A:RNA processing and modification	04IRE@aveNOG:DEAD/DEAH box helicase
DENND4C	gene22901	DENND4C|427236|XM_015280198.1;XM_015280196.1;XM_004949126.2;XM_004949127.2;XM_424821.5;XM_015280199.1;XM_015280197.1|XM_015280198.1;XM_015280196.1;XM_004949126.2;XM_004949127.2;XM_424821.5;XM_015280199.1;XM_015280197.1|XP_015135684.1;XP_015135682.1;XP_004949183.1;XP_004949184.1;XP_424821.3;XP_015135685.1;XP_015135683.1	protein_coding	chr35	33657948	33733230	XP_015135685.1	PREDICTED: DENN domain-containing protein 4C isoform X3 [Gallus gallus]	UniRef90_F1NQ24	Uncharacterized protein n=8 Tax=Neognathae RepID=F1NQ24_CHICK	--	--	GO:0005829,GO:0005886,GO:0017112,GO:0030904,GO:0032593,GO:0032869,GO:0043547,GO:0072659	cytosol:plasma membrane:Rab guanyl-nucleotide exchange factor activity:retromer complex:insulin-responsive compartment:cellular response to insulin stimulus:positive regulation of GTPase activity:protein localization to plasma membrane	T:Signal transduction mechanisms	04EZZ@aveNOG:DENN MADD domain containing 4C
DEPDC1	gene12902	DEPDC1|424710|XM_015291051.1;XM_015291048.1;XM_015291050.1;XM_015291047.1;NM_001012928.1;XM_015291049.1|XM_015291051.1;XM_015291048.1;XM_015291050.1;XM_015291047.1;NM_001012928.1;XM_015291049.1|XP_015146537.1;XP_015146534.1;XP_015146536.1;XP_015146533.1;NP_001012946.1;XP_015146535.1	protein_coding	chr8	28881059	28891443	XP_015146533.1	PREDICTED: DEP domain-containing protein 1A isoform X1 [Gallus gallus]	UniRef90_G1NHH8	Uncharacterized protein (Fragment) n=2 Tax=Meleagris gallopavo RepID=G1NHH8_MELGA	--	--	GO:0005654,GO:0017053,GO:0035556,GO:0045892	nucleoplasm:transcriptional repressor complex:intracellular signal transduction:negative regulation of transcription, DNA-templated	T:Signal transduction mechanisms	04FBF@aveNOG:DEP
DEPTOR	gene18809	DEPTOR|419242|XM_417416.4|XM_417416.4|XP_417416.2	protein_coding	chr20	9006995	9021292	XP_010720707.1	PREDICTED: DEP domain-containing mTOR-interacting protein-like isoform X1 [Meleagris gallopavo]	UniRef90_UPI0003D07C3D	PREDICTED: DEP domain-containing mTOR-interacting protein-like n=1 Tax=Alligator mississippiensis RepID=UPI0003D07C3D	ko04150	mTOR signaling pathway	GO:0005622,GO:0035556	intracellular:intracellular signal transduction	S:Function unknown	04H16@aveNOG:DEP domain-containing mTOR-interacting protein-like
DERA	gene1042	DERA|418176|NM_001006248.1|NM_001006248.1|NP_001006248.1	protein_coding	chr1	63141076	63194884	KFV16785.1	hypothetical protein N340_12582, partial [Tauraco erythrolophus]	UniRef90_G3URB3	Uncharacterized protein (Fragment) n=1 Tax=Meleagris gallopavo RepID=G3URB3_MELGA	ko00030	Pentose phosphate pathway	GO:0004139,GO:0005737,GO:0009264	deoxyribose-phosphate aldolase activity:cytoplasm:deoxyribonucleotide catabolic process	S:Function unknown	0ANIA@biNOG:Inherit from KOG: Retrotransposon protein
DHFR	gene23269	DHFR|427317|NM_001006584.2|NM_001006584.2|NP_001006584.2	protein_coding	chr35	64052922	64068912	XP_003643127.2	PREDICTED: DNA mismatch repair protein Msh3 [Gallus gallus]	UniRef90_P00378	Dihydrofolate reductase n=11 Tax=Neognathae RepID=DYR_CHICK	ko05200,ko03430,ko05210,ko01524	Pathways in cancer:Mismatch repair:Colorectal cancer:Platinum drug resistance	GO:0004146,GO:0006545,GO:0006729,GO:0009165,GO:0050661,GO:0051000,GO:0055114,GO:2000121	dihydrofolate reductase activity:glycine biosynthetic process:tetrahydrobiopterin biosynthetic process:nucleotide biosynthetic process:NADP binding:positive regulation of nitric-oxide synthase activity:oxidation-reduction process:regulation of removal of superoxide radicals	H:Coenzyme transport and metabolism	04PAX@aveNOG:Dihydrofolate reductase
DHODH	gene14779	DHODH|415876|NM_001006131.2|NM_001006131.2|NP_001006131.1	protein_coding	chr11	19961317	19964798	NP_001006131.1	dihydroorotate dehydrogenase (quinone), mitochondrial precursor [Gallus gallus]_x0001_CAG32663.1 hypothetical protein RCJMB04_32c16 [Gallus gallus]	UniRef90_F6UZC5	Uncharacterized protein n=2 Tax=Gallus gallus RepID=F6UZC5_CHICK	ko00240	Pyrimidine metabolism	GO:0004152,GO:0005737	dihydroorotate dehydrogenase activity:cytoplasm	F:Nucleotide transport and metabolism	04I9K@aveNOG:dihydroorotate dehydrogenase
DHX38	gene14778	DHX38|415875|XM_015292599.1;NM_001030582.1|XM_015292599.1;NM_001030582.1|XP_015148085.1;NP_001025753.1	protein_coding	chr11	19949492	19960006	ETE68184.1	Pre-mRNA-splicing factor ATP-dependent RNA helicase PRP16, partial [Ophiophagus hannah]	UniRef90_V8P0Y8	Pre-mRNA-splicing factor ATP-dependent RNA helicase PRP16 (Fragment) n=1 Tax=Ophiophagus hannah RepID=V8P0Y8_OPHHA	ko03040	Spliceosome	GO:0000398,GO:0004004,GO:0005524,GO:0005681,GO:0005737,GO:0016020,GO:0044822,GO:0071013	mRNA splicing, via spliceosome:ATP-dependent RNA helicase activity:ATP binding:spliceosomal complex:cytoplasm:membrane:poly(A) RNA binding:catalytic step 2 spliceosome	A:RNA processing and modification	04HT3@aveNOG:Pfam:DUF1605
DIAPH1	gene7692	DIAPH1|374040|XM_015278161.1;XM_015278159.1;XM_015278157.1;XM_015278156.1;NM_204210.1;XM_015278158.1;XM_015278160.1;XM_015278162.1|XM_015278161.1;XM_015278159.1;XM_015278157.1;XM_015278156.1;NM_204210.1;XM_015278158.1;XM_015278160.1;XM_015278162.1|XP_015133647.1;XP_015133645.1;XP_015133643.1;XP_015133642.1;NP_989541.1;XP_015133644.1;XP_015133646.1;XP_015133648.1	protein_coding	chr4	5835394	5995140	KFP84123.1	hypothetical protein N311_12544, partial [Apaloderma vittatum]	UniRef90_Q08525	Putative uncharacterized protein n=2 Tax=Gallus gallus RepID=Q08525_CHICK	ko04810	Regulation of actin cytoskeleton	GO:0003779,GO:0005730,GO:0005739,GO:0005794,GO:0007015,GO:0007292,GO:0017048	actin binding:nucleolus:mitochondrion:Golgi apparatus:actin filament organization:female gamete generation:Rho GTPase binding	S:Function unknown	0A5RU@biNOG:Reverse transcriptase (RNA-dependent DNA polymerase)
DMGDH	gene22734	DMGDH|416370|XM_003642954.3|XM_003642954.3|XP_003643002.1	protein_coding	chr35	22452230	22497848	KGL81225.1	hypothetical protein N309_07919, partial [Tinamus guttatus]	UniRef90_O42110	ORF2 n=1 Tax=Acanthochelys spixii RepID=O42110_9SAUR	ko00260	Glycine, serine and threonine metabolism	GO:0005739,GO:0006544,GO:0044822,GO:0047865,GO:0055114	mitochondrion:glycine metabolic process:poly(A) RNA binding:dimethylglycine dehydrogenase activity:oxidation-reduction process	S:Function unknown	0A5RU@biNOG:Reverse transcriptase (RNA-dependent DNA polymerase)
DNAJC21	gene22570	DNAJC21|427434|XM_425006.5;XM_004937181.2|XM_425006.5;XM_004937181.2|XP_425006.2;XP_004937238.1	protein_coding	chr35	10568075	10583587	XP_009988179.1	PREDICTED: dnaJ homolog subfamily C member 21, partial [Tauraco erythrolophus]	UniRef90_G1MVV0	Uncharacterized protein (Fragment) n=1 Tax=Meleagris gallopavo RepID=G1MVV0_MELGA	--	--	GO:0003676,GO:0008270	nucleic acid binding:zinc ion binding	O:Posttranslational modification, protein turnover, chaperones	09VBA@biNOG:DnaJ (Hsp40) homolog, subfamily C, member 21
DNAJC22	gene22249	DNAJC22|430880|XM_428430.5;XM_004950038.2|XM_428430.5;XM_004950038.2|XP_428430.4;XP_004950095.2	protein_coding	sca7363	42168	44571	XP_428430.4	PREDICTED: dnaJ homolog subfamily C member 22 [Gallus gallus]_x0001_XP_004950095.2 PREDICTED: dnaJ homolog subfamily C member 22 [Gallus gallus]	UniRef90_UPI0003506A8B	PREDICTED: dnaJ homolog subfamily C member 22 isoform X5 n=2 Tax=Gallus gallus RepID=UPI0003506A8B	--	--	GO:0016021	integral component of membrane	O:Posttranslational modification, protein turnover, chaperones	0A02I@biNOG:DnaJ (Hsp40) homolog, subfamily C, member 22
DNAJC25	gene23320	DNAJC25|431639|XM_003643082.3|XM_003643082.3|XP_003643130.1	protein_coding	chr35	66396668	66403472	XP_015705324.1	PREDICTED: dnaJ homolog subfamily C member 25 [Coturnix japonica]	UniRef90_F1NCU8	Uncharacterized protein (Fragment) n=6 Tax=Neognathae RepID=F1NCU8_CHICK	--	--	GO:0016021	integral component of membrane	O:Posttranslational modification, protein turnover, chaperones	04F9F@aveNOG:DnaJ (Hsp40) homolog, subfamily C , member 25
DNAJC5	gene18842	DNAJC5|419256|NM_001278009.1;NM_001278008.1|NM_001278009.1;NM_001278008.1|NP_001264938.1;NP_001264937.1	protein_coding	chr20	9720712	9736891	OXB78500.1	hypothetical protein H355_007530 [Colinus virginianus]	UniRef90_G3HH02	Uncharacterized protein C20orf135-like n=1 Tax=Cricetulus griseus RepID=G3HH02_CRIGR	ko04141	Protein processing in endoplasmic reticulum	GO:0005739,GO:0005765,GO:0005886,GO:0008021,GO:0043524,GO:0070062	mitochondrion:lysosomal membrane:plasma membrane:synaptic vesicle:negative regulation of neuron apoptotic process:extracellular exosome	O:Posttranslational modification, protein turnover, chaperones	0A16W@biNOG:DnaJ (Hsp40) homolog, subfamily C, member 5
DNAJC6	gene12879	DNAJC6|424698|XM_015291027.1;XM_015291026.1;NM_001177415.1|XM_015291027.1;XM_015291026.1;NM_001177415.1|XP_015146513.1;XP_015146512.1;NP_001170886.1	protein_coding	chr8	28375409	28416042	XP_015146512.1	PREDICTED: putative tyrosine-protein phosphatase auxilin isoform X1 [Gallus gallus]	UniRef90_F1NMI2	Uncharacterized protein n=16 Tax=Neognathae RepID=F1NMI2_CHICK	ko04144	Endocytosis	GO:0072318,GO:2000369	clathrin coat disassembly:regulation of clathrin-dependent endocytosis	V:Defense mechanisms	04QNH@aveNOG:C2 domain of PTEN tumour-suppressor protein
DNMT3A	gene7462	DNMT3A|421991|NM_001024832.1|NM_001024832.1|NP_001020003.1	protein_coding	sca3695	880	1224	NP_001020003.1	DNA (cytosine-5)-methyltransferase 3A [Gallus gallus]_x0001_Q4W5Z4.1 RecName: Full=DNA (cytosine-5)-methyltransferase 3A; Short=Dnmt3a_x0001_BAD99023.1 DNA methyltransferase 3A [Gallus gallus]	UniRef90_Q4W5Z4	DNA (cytosine-5)-methyltransferase 3A n=10 Tax=Amniota RepID=DNM3A_CHICK	ko05206,ko00270	MicroRNAs in cancer:Cysteine and methionine metabolism	GO:0000791,GO:0001046,GO:0003677,GO:0003886,GO:0005623,GO:0005634,GO:0005737,GO:0006306,GO:0006351,GO:0006355,GO:0009408,GO:0016363,GO:0046872,GO:0071774,GO:0090116	euchromatin:core promoter sequence-specific DNA binding:DNA binding:DNA (cytosine-5-)-methyltransferase activity:cell:nucleus:cytoplasm:DNA methylation:transcription, DNA-templated:regulation of transcription, DNA-templated:response to heat:nuclear matrix:metal ion binding:response to fibroblast growth factor:C-5 methylation of cytosine	L:Replication, recombination and repair	09YXK@biNOG:DNA (cytosine-5-)-methyltransferase 3 alpha
DNMT3B	gene18911	DNMT3B|419287|XM_015296399.1;XM_015296401.1;XM_015296402.1;XM_015296400.1;NM_001024828.2|XM_015296399.1;XM_015296401.1;XM_015296402.1;XM_015296400.1;NM_001024828.2|XP_015151885.1;XP_015151887.1;XP_015151888.1;XP_015151886.1;NP_001019999.2	protein_coding	chr20	10450972	10464712	XP_015151887.1	PREDICTED: DNA (cytosine-5)-methyltransferase 3B isoform X2 [Gallus gallus]	UniRef90_F1P2I2	Uncharacterized protein n=1 Tax=Gallus gallus RepID=F1P2I2_CHICK	ko05206,ko00270	MicroRNAs in cancer:Cysteine and methionine metabolism	GO:0000122,GO:0003714,GO:0003886,GO:0005654,GO:0010628,GO:0051571,GO:0051573,GO:0090116	negative regulation of transcription from RNA polymerase II promoter:transcription corepressor activity:DNA (cytosine-5-)-methyltransferase activity:nucleoplasm:positive regulation of gene expression:positive regulation of histone H3-K4 methylation:negative regulation of histone H3-K9 methylation:C-5 methylation of cytosine	H:Coenzyme transport and metabolism	04JQ8@aveNOG:PWWP
DNTTIP1	gene18934	DNTTIP1|431225|XM_015296571.1;XM_015296573.1;XM_015296572.1|XM_015296571.1;XM_015296573.1;XM_015296572.1|XP_015152057.1;XP_015152059.1;XP_015152058.1	protein_coding	chr20	10704858	10709010	OXB57592.1	hypothetical protein ASZ78_010554 [Callipepla squamata]	UniRef90_F1NJT6	Uncharacterized protein (Fragment) n=2 Tax=Gallus gallus RepID=F1NJT6_CHICK	--	--	GO:0000118,GO:0003677,GO:0005634,GO:0005730,GO:0031491,GO:0042803	histone deacetylase complex:DNA binding:nucleus:nucleolus:nucleosome binding:protein homodimerization activity	T:Signal transduction mechanisms	04PK4@aveNOG:deoxynucleotidyltransferase, terminal, interacting protein 1
DOCK7	gene12859	DOCK7|424687|XR_001467925.1;XR_001467924.1;XM_015291127.1;XM_015291146.1;XM_015291145.1;XM_015291143.1;XM_015291142.1;XM_015291141.1;XM_015291140.1;XM_015291139.1;XM_015291138.1;XM_015291137.1;XM_015291129.1;XM_015291136.1;XM_015291134.1;XM_015291131.1;XM_015291132.1;XM_015291130.1;XM_015291128.1;XM_015291135.1|XR_001467925.1;XR_001467924.1;XM_015291127.1;XM_015291146.1;XM_015291145.1;XM_01529114…	protein_coding	chr8	27587676	27676842	XP_009285699.2	PREDICTED: angiopoietin-related protein 3 [Aptenodytes forsteri]	UniRef90_E1BS40	Uncharacterized protein n=4 Tax=Phasianidae RepID=E1BS40_CHICK	--	--	GO:0004859,GO:0005178,GO:0005615,GO:0005769,GO:0005794,GO:0006071,GO:0006631,GO:0007160,GO:0007165,GO:0008083,GO:0008203,GO:0009395,GO:0009986,GO:0010519,GO:0019915,GO:0030335,GO:0042632,GO:0045766,GO:0048844,GO:0050996,GO:0051005,GO:0055091,GO:0070328	phospholipase inhibitor activity:integrin binding:extracellular space:early endosome:Golgi apparatus:glycerol metabolic process:fatty acid metabolic process:cell-matrix adhesion:signal transduction:growth factor activity:cholesterol metabolic process:phospholipid catabolic process:cell surface:negative regulation of phospholipase activity:lipid storage:positive regulation of cell migration:choles…	S:Function unknown	04IGH@aveNOG:FBG
DOK5	gene19005	DOK5|419336|XM_015296522.1;XM_015296524.1;XM_004947249.2;XM_015296525.1;XM_015296526.1;XM_417502.5;XM_015296528.1|XM_015296522.1;XM_015296524.1;XM_004947249.2;XM_015296525.1;XM_015296526.1;XM_417502.5;XM_015296528.1|XP_015152008.1;XP_015152010.1;XP_004947306.2;XP_015152011.1;XP_015152012.1;XP_417502.2;XP_015152014.1	protein_coding	chr20	12463445	12497884	XP_015737581.1	PREDICTED: docking protein 5 isoform X2 [Coturnix japonica]	UniRef90_UPI0003504279	PREDICTED: docking protein 5 isoform X3 n=6 Tax=Gallus gallus RepID=UPI0003504279	--	--	GO:0000165,GO:0005057,GO:0005158,GO:0005622,GO:0007169,GO:0007399,GO:0051386	MAPK cascade:signal transducer activity, downstream of receptor:insulin receptor binding:intracellular:transmembrane receptor protein tyrosine kinase signaling pathway:nervous system development:regulation of neurotrophin TRK receptor signaling pathway	T:Signal transduction mechanisms	09TJD@biNOG:Docking protein
DPM1	gene19029	DPM1|419349|XM_417511.5|XM_417511.5|XP_417511.1	protein_coding	chr20	13603292	13613561	KGL87039.1	hypothetical protein N301_00911, partial [Charadrius vociferus]	UniRef90_Q08525	Putative uncharacterized protein n=2 Tax=Gallus gallus RepID=Q08525_CHICK	ko00510	N-Glycan biosynthesis	GO:0004169,GO:0004582,GO:0005634,GO:0005789,GO:0006487,GO:0006506,GO:0019348,GO:0033185,GO:0035269	dolichyl-phosphate-mannose-protein mannosyltransferase activity:dolichyl-phosphate beta-D-mannosyltransferase activity:nucleus:endoplasmic reticulum membrane:protein N-linked glycosylation:GPI anchor biosynthetic process:dolichol metabolic process:dolichol-phosphate-mannose synthase complex:protein O-linked mannosylation	M:Cell wall/membrane/envelope biogenesis	04HBG@aveNOG:Glycosyl transferase family 2
DTHD1	gene8709	DTHD1|100858463|XM_015285688.1|XM_015285688.1|XP_015141174.1	protein_coding	chr4	70625209	70638449	XP_015141174.1	PREDICTED: death domain-containing protein 1 [Gallus gallus]	UniRef90_F1NLE1	Uncharacterized protein n=2 Tax=Gallus gallus RepID=F1NLE1_CHICK	--	--	GO:0005634	nucleus	S:Function unknown	04FIH@aveNOG:Inherit from veNOG: Death domain containing 1
DUSP15	gene18895	DUSP15|419277|XM_417451.4|XM_417451.4|XP_417451.1	protein_coding	chr20	10270040	10276440	XP_417451.1	PREDICTED: dual specificity protein phosphatase 15 [Gallus gallus]	UniRef90_UPI00035043E4	PREDICTED: uncharacterized protein LOC771689 isoform X6 n=1 Tax=Gallus gallus RepID=UPI00035043E4	--	--	GO:0004725,GO:0007179,GO:0008138,GO:0035335,GO:0042127,GO:0046330	protein tyrosine phosphatase activity:transforming growth factor beta receptor signaling pathway:protein tyrosine/serine/threonine phosphatase activity:peptidyl-tyrosine dephosphorylation:regulation of cell proliferation:positive regulation of JNK cascade	V:Defense mechanisms	04F0X@aveNOG:dual specificity
DYSF	gene9009	DYSF|425353|XM_015286070.1|XM_015286070.1|XP_015141556.1	protein_coding	chr4	91211949	91279004	OXB54001.1	hypothetical protein ASZ78_003987, partial [Callipepla squamata]	UniRef90_UPI000350728A	PREDICTED: LOW QUALITY PROTEIN: dysferlin n=1 Tax=Gallus gallus RepID=UPI000350728A	--	--	GO:0016021	integral component of membrane	M:Cell wall/membrane/envelope biogenesis	0B0RE@biNOG:myoferlin
EDIL3	gene23252	EDIL3|427326|XM_424906.5;XM_004949448.2|XM_424906.5;XM_004949448.2|XP_424906.3;XP_004949505.1	protein_coding	chr35	62158947	62435276	BAA88337.1	ORF2 [Acanthochelys spixii]	UniRef90_O42110	ORF2 n=1 Tax=Acanthochelys spixii RepID=O42110_9SAUR	--	--	GO:0005178,GO:0005509,GO:0010811,GO:0070062	integrin binding:calcium ion binding:positive regulation of cell-substrate adhesion:extracellular exosome	S:Function unknown	0B4AH@biNOG:Reverse transcriptase (RNA-dependent DNA polymerase)
EDN3	gene18958	EDN3|768509|XM_015296552.1;XM_015296553.1|XM_015296552.1;XM_015296553.1|XP_015152038.1;XP_015152039.1	protein_coding	chr20	11001554	11018975	XP_021272533.1	endothelin-3 [Numida meleagris]	UniRef90_UPI0003506658	PREDICTED: endothelin-3 n=1 Tax=Gallus gallus RepID=UPI0003506658	ko04080,ko04270	Neuroactive ligand-receptor interaction:Vascular smooth muscle contraction	GO:0001755,GO:0002690,GO:0003100,GO:0005179,GO:0005615,GO:0005622,GO:0006874,GO:0007166,GO:0008284,GO:0010460,GO:0010468,GO:0010961,GO:0014826,GO:0019229,GO:0030072,GO:0030182,GO:0030318,GO:0030593,GO:0031708,GO:0043406,GO:0045597,GO:0045840,GO:0046887,GO:0048016,GO:0048070,GO:1901381	neural crest cell migration:positive regulation of leukocyte chemotaxis:regulation of systemic arterial blood pressure by endothelin:hormone activity:extracellular space:intracellular:cellular calcium ion homeostasis:cell surface receptor signaling pathway:positive regulation of cell proliferation:positive regulation of heart rate:regulation of gene expression:cellular magnesium ion homeostasis:v…	T:Signal transduction mechanisms	04Q0S@aveNOG:Endothelin family
EEF1A2	gene18813	EEF1A2|419244|NM_001032398.2;XM_015296389.1|NM_001032398.2;XM_015296389.1|NP_001027570.1;XP_015151875.1	protein_coding	chr20	9201511	9214669	XP_855343.2	PREDICTED: elongation factor 1-alpha 2 [Canis lupus familiaris]	UniRef90_UPI0002256CA9	PREDICTED: spidroin-2-like n=1 Tax=Canis familiaris RepID=UPI0002256CA9	ko05134,ko03013	Legionellosis:RNA transport	GO:0003746,GO:0003924,GO:0005622	translation elongation factor activity:GTPase activity:intracellular	J:Translation, ribosomal structure and biogenesis	04G8F@aveNOG:This protein promotes the GTP-dependent binding of aminoacyl-tRNA to the A-site of ribosomes during protein biosynthesis (By similarity)
EEFSEC	gene15099	EEFSEC|416021|XM_015293369.1;XM_015293368.1|XM_015293369.1;XM_015293368.1|XP_015148855.1;XP_015148854.1	protein_coding	chr12	9393249	9519171	XP_015148854.1	PREDICTED: selenocysteine-specific elongation factor isoform X1 [Gallus gallus]	UniRef90_F1NA79	Uncharacterized protein n=2 Tax=Gallus gallus RepID=F1NA79_CHICK	--	--	GO:0003924,GO:0005622,GO:0006412	GTPase activity:intracellular:translation	J:Translation, ribosomal structure and biogenesis	09WHP@biNOG:Eukaryotic elongation factor, selenocysteine-tRNA-specific
EFCAB11	gene10147	EFCAB11|428903|XR_001466861.1;XR_001466863.1;XR_001466866.1;XR_001466862.1;XR_001466865.1;XR_001466864.1;XR_001466860.1;XR_001466868.1;XR_001466867.1;XM_426458.5|XR_001466861.1;XR_001466863.1;XR_001466866.1;XR_001466862.1;XR_001466865.1;XR_001466864.1;XR_001466860.1;XR_001466868.1;XR_001466867.1;XM_426458.5|XP_426458.5	protein_coding	chr5	43617477	43714916	KFW66603.1	hypothetical protein AS28_00488, partial [Pygoscelis adeliae]	UniRef90_X1A609	Marine sediment metagenome DNA, contig: S01H4_L05056 (Fragment) n=1 Tax=marine sediment metagenome RepID=X1A609_9ZZZZ	--	--	GO:0005509	calcium ion binding	S:Function unknown	0B4AH@biNOG:Reverse transcriptase (RNA-dependent DNA polymerase)
EFCAB6	gene1133	EFCAB6|418231|XM_004938027.2;XM_004938029.2;XM_004938028.2|XM_004938027.2;XM_004938029.2;XM_004938028.2|XP_004938084.1;XP_004938086.1;XP_004938085.1	protein_coding	chr1	68955902	68974530	XP_010214118.1	PREDICTED: EF-hand calcium-binding domain-containing protein 6, partial [Tinamus guttatus]	UniRef90_E1C8B3	Uncharacterized protein n=1 Tax=Gallus gallus RepID=E1C8B3_CHICK	--	--	GO:0005509	calcium ion binding	T:Signal transduction mechanisms	0ARDM@biNOG:Inherit from opiNOG: EF-hand calcium binding domain 6
EFCAB7	gene12868	EFCAB7|100858847|XR_001467921.1;XR_001467920.1;XM_015291124.1;XM_003641717.3;XM_004936867.2|XR_001467921.1;XR_001467920.1;XM_015291124.1;XM_003641717.3;XM_004936867.2|XP_015146610.1;XP_003641765.1;XP_004936924.1	protein_coding	chr8	27927097	27960727	XP_004936924.1	PREDICTED: EF-hand calcium-binding domain-containing protein 7 isoform X2 [Gallus gallus]	UniRef90_UPI0003506B12	PREDICTED: EF-hand calcium-binding domain-containing protein 7 isoform X2 n=4 Tax=Gallus gallus RepID=UPI0003506B12	--	--	GO:0005509	calcium ion binding	T:Signal transduction mechanisms	0A4BX@biNOG:EF-hand calcium binding domain 7
EFNB2	gene2286	EFNB2|395625|NM_204824.1|NM_204824.1|NP_990155.1	protein_coding	chr1	141049589	141090557	XP_015706945.1	PREDICTED: ephrin-B2 [Coturnix japonica]	UniRef90_G5E7R2	Uncharacterized protein (Fragment) n=2 Tax=Meleagris gallopavo RepID=G5E7R2_MELGA	ko04360	Axon guidance	GO:0001945,GO:0002042,GO:0005886,GO:0005925,GO:0007155,GO:0007411,GO:0009887,GO:0010839,GO:0016021,GO:0016477,GO:0031295,GO:0046875,GO:0048013,GO:0048514,GO:0050920,GO:0072178,GO:2000727	lymph vessel development:cell migration involved in sprouting angiogenesis:plasma membrane:focal adhesion:cell adhesion:axon guidance:animal organ morphogenesis:negative regulation of keratinocyte proliferation:integral component of membrane:cell migration:T cell costimulation:ephrin receptor binding:ephrin receptor signaling pathway:blood vessel morphogenesis:regulation of chemotaxis:nephric duc…	T:Signal transduction mechanisms	04MQM@aveNOG:Ephrin
EGFLAM	gene22591	EGFLAM|427445|XM_425019.5;XM_004937200.2|XM_425019.5;XM_004937200.2|XP_425019.4;XP_004937257.1	protein_coding	chr35	11920388	11993974	AAA49027.1	reverse transcriptase, partial [Gallus gallus]	UniRef90_Q08525	Putative uncharacterized protein n=2 Tax=Gallus gallus RepID=Q08525_CHICK	--	--	GO:0005509,GO:0005539,GO:0005604,GO:0005614,GO:0010811,GO:0019800,GO:0030198	calcium ion binding:glycosaminoglycan binding:basement membrane:interstitial matrix:positive regulation of cell-substrate adhesion:peptide cross-linking via chondroitin 4-sulfate glycosaminoglycan:extracellular matrix organization	S:Function unknown	0B4AH@biNOG:Reverse transcriptase (RNA-dependent DNA polymerase)
EIF4B	gene22254	EIF4B|100858349|XM_015272595.1|XM_015272595.1|XP_015128081.1	protein_coding	sca7363	62980	69514	XP_015128081.1	PREDICTED: LOW QUALITY PROTEIN: eukaryotic translation initiation factor 4B, partial [Gallus gallus]	UniRef90_UPI00035065D8	PREDICTED: eukaryotic translation initiation factor 4B-like isoform X2 n=1 Tax=Gallus gallus RepID=UPI00035065D8	ko04151,ko05205,ko03013,ko04150	PI3K-Akt signaling pathway:Proteoglycans in cancer:RNA transport:mTOR signaling pathway	GO:0001731,GO:0002181,GO:0003743,GO:0005844,GO:0016281,GO:0033592,GO:0034057,GO:0043024,GO:0097010	formation of translation preinitiation complex:cytoplasmic translation:translation initiation factor activity:polysome:eukaryotic translation initiation factor 4F complex:RNA strand annealing activity:RNA strand-exchange activity:ribosomal small subunit binding:eukaryotic translation initiation factor 4F complex assembly	A:RNA processing and modification	COG0724@NOG:RNA binding protein
ELAVL2	gene23345	ELAVL2|770158|XM_015280739.1;XM_015280736.1;XM_004949549.2;XM_015280737.1;XM_015280735.1;XM_004949544.2;XM_004949538.2;XM_004949541.2;XM_004949539.2;XM_004949537.2;XM_004949542.2;XM_015280740.1|XM_015280739.1;XM_015280736.1;XM_004949549.2;XM_015280737.1;XM_015280735.1;XM_004949544.2;XM_004949538.2;XM_004949541.2;XM_004949539.2;XM_004949537.2;XM_004949542.2;XM_015280740.1|XP_015136225.1;XP_0151362…	protein_coding	chr35	67419195	67504218	AAA49027.1	reverse transcriptase, partial [Gallus gallus]	UniRef90_Q08525	Putative uncharacterized protein n=2 Tax=Gallus gallus RepID=Q08525_CHICK	--	--	GO:0000166,GO:0044822	nucleotide binding:poly(A) RNA binding	L:Replication, recombination and repair	0IPYD@euNOG:Reverse transcriptase (RNA-dependent DNA polymerase)
ELL2	gene23191	ELL2|427119|XM_004949382.2;XM_424711.4;XM_015280540.1|XM_004949382.2;XM_424711.4;XM_015280540.1|XP_004949439.1;XP_424711.2;XP_015136026.1	protein_coding	chr35	57265981	57322417	XP_014793918.1	PREDICTED: uncharacterized protein LOC106885910 [Calidris pugnax]	UniRef90_UPI0003511167	PREDICTED: uncharacterized protein LOC101796487 n=2 Tax=Anas platyrhynchos RepID=UPI0003511167	--	--	GO:0005737,GO:0005813,GO:0006368,GO:0008023,GO:0042795	cytoplasm:centrosome:transcription elongation from RNA polymerase II promoter:transcription elongation factor complex:snRNA transcription from RNA polymerase II promoter	S:Function unknown	0A5RU@biNOG:Reverse transcriptase (RNA-dependent DNA polymerase)
ELMO2	gene18955	ELMO2|419307|XM_015296555.1;XM_015296557.1;XM_015296556.1;XM_417479.5;XM_015296559.1;XM_015296558.1;XM_015296554.1|XM_015296555.1;XM_015296557.1;XM_015296556.1;XM_417479.5;XM_015296559.1;XM_015296558.1;XM_015296554.1|XP_015152041.1;XP_015152043.1;XP_015152042.1;XP_417479.3;XP_015152045.1;XP_015152044.1;XP_015152040.1	protein_coding	chr20	10933934	10952517	OXB57614.1	hypothetical protein ASZ78_010576 [Callipepla squamata]	UniRef90_M7ASD7	Engulfment and cell motility protein 2 n=1 Tax=Chelonia mydas RepID=M7ASD7_CHEMY	ko05131,ko05100	Shigellosis:Bacterial invasion of epithelial cells	GO:0005829,GO:0007010,GO:0016020,GO:0030971,GO:0060326,GO:0098609	cytosol:cytoskeleton organization:membrane:receptor tyrosine kinase binding:cell chemotaxis:cell-cell adhesion	T:Signal transduction mechanisms	0XPKN@NOG:Engulfment and cell motility
ELOVL4	gene6836	ELOVL4|421850|XM_015284630.1;NM_001197309.1|XM_015284630.1;NM_001197309.1|XP_015140116.1;NP_001184238.1	protein_coding	chr3	79546531	79578490	OPJ73359.1	elongation of very long chain fatty acids protein 4 [Patagioenas fasciata monilis]	UniRef90_E3VVZ7	Elongation of very long chain fatty acids protein n=2 Tax=Phasianidae RepID=E3VVZ7_CHICK	ko00062	Fatty acid elongation	GO:0016740,GO:0019367,GO:0030176,GO:0042761	transferase activity:fatty acid elongation, saturated fatty acid:integral component of endoplasmic reticulum membrane:very long-chain fatty acid biosynthetic process	I:Lipid transport and metabolism	04MDH@aveNOG:elongation of very long chain fatty acids protein
EML5	gene10141	EML5|423400|XM_015287733.1;XM_421310.4|XM_015287733.1;XM_421310.4|XP_015143219.1;XP_421310.2	protein_coding	chr5	43192703	43289662	KPP64744.1	echinoderm microtubule associated protein like 5-like, partial [Scleropages formosus]	UniRef90_UPI0002B487D1	PREDICTED: LOW QUALITY PROTEIN: echinoderm microtubule-associated protein-like 5, partial n=1 Tax=Taeniopygia guttata RepID=UPI0002B487D1	--	--	GO:0003674,GO:0003824,GO:0005737,GO:0005874,GO:0008150,GO:0070062	molecular_function:catalytic activity:cytoplasm:microtubule:biological_process:extracellular exosome	S:Function unknown	09WJ9@biNOG:Echinoderm microtubule associated protein like
ENDOUL	gene1118	ENDOUL|418221|XM_015291370.1;XM_015291365.1;XM_015291360.1;XM_015291358.1;XM_416446.5|XM_015291370.1;XM_015291365.1;XM_015291360.1;XM_015291358.1;XM_416446.5|XP_015146856.1;XP_015146851.1;XP_015146846.1;XP_015146844.1;XP_416446.3	protein_coding	chr1	68368755	68392017	XP_015146851.1	PREDICTED: poly(U)-specific endoribonuclease-B-like isoform X2 [Gallus gallus]	UniRef90_UPI00035066D3	PREDICTED: poly(U)-specific endoribonuclease-A-like isoform X4 n=1 Tax=Gallus gallus RepID=UPI00035066D3	--	--	GO:0016788	hydrolase activity, acting on ester bonds	S:Function unknown	04IEB@aveNOG:poly(U)-specific endoribonuclease-A-like
EPC2	gene12093	EPC2|424309|XM_422154.5|XM_422154.5|XP_422154.3	protein_coding	chr7	34910610	34952270	AAA49027.1	reverse transcriptase, partial [Gallus gallus]	UniRef90_Q08514	POL-like (Fragment) n=1 Tax=Gallus gallus RepID=Q08514_CHICK	--	--	GO:0006351,GO:0006357,GO:0032777	transcription, DNA-templated:regulation of transcription from RNA polymerase II promoter:Piccolo NuA4 histone acetyltransferase complex	K:Transcription	09UNN@biNOG:enhancer of polycomb homolog 2 (Drosophila)
EPS8	gene1039	EPS8|418174|XM_416405.5;XM_004937962.2;XM_004937963.2;XM_004937964.2;XM_015292051.1;XM_015292046.1|XM_416405.5;XM_004937962.2;XM_004937963.2;XM_004937964.2;XM_015292051.1;XM_015292046.1|XP_416405.3;XP_004938019.1;XP_004938020.1;XP_004938021.1;XP_015147537.1;XP_015147532.1	protein_coding	chr1	62965687	63097009	KFP66142.1	hypothetical protein N322_10227, partial [Cariama cristata]	UniRef90_X1A609	Marine sediment metagenome DNA, contig: S01H4_L05056 (Fragment) n=1 Tax=marine sediment metagenome RepID=X1A609_9ZZZZ	--	--	GO:0003779,GO:0005903,GO:0005938,GO:0008344,GO:0008360,GO:0009967,GO:0010458,GO:0014069,GO:0016601,GO:0017146,GO:0031532,GO:0032420,GO:0032587,GO:0035591,GO:0036336,GO:0048149,GO:0048365,GO:0051016,GO:0051017,GO:0051764,GO:0070062,GO:0070358	actin binding:brush border:cell cortex:adult locomotory behavior:regulation of cell shape:positive regulation of signal transduction:exit from mitosis:postsynaptic density:Rac protein signal transduction:NMDA selective glutamate receptor complex:actin cytoskeleton reorganization:stereocilium:ruffle membrane:signaling adaptor activity:dendritic cell migration:behavioral response to ethanol:Rac GTP…	S:Function unknown	0A5RU@biNOG:Reverse transcriptase (RNA-dependent DNA polymerase)
ERAP1	gene23187	ERAP1|427122|XM_001232417.4|XM_001232417.4|XP_001232418.2	protein_coding	chr35	57003163	57017682	XP_001232418.2	PREDICTED: endoplasmic reticulum aminopeptidase 1 [Gallus gallus]	UniRef90_Q5F3N8	Uncharacterized protein n=1 Tax=Gallus gallus RepID=Q5F3N8_CHICK	--	--	GO:0005138,GO:0005615,GO:0005788,GO:0005886,GO:0006508,GO:0006509,GO:0008217,GO:0008270,GO:0019885,GO:0042277,GO:0043171,GO:0045766,GO:0070006,GO:0070062	interleukin-6 receptor binding:extracellular space:endoplasmic reticulum lumen:plasma membrane:proteolysis:membrane protein ectodomain proteolysis:regulation of blood pressure:zinc ion binding:antigen processing and presentation of endogenous peptide antigen via MHC class I:peptide binding:peptide catabolic process:positive regulation of angiogenesis:metalloaminopeptidase activity:extracellular e…	E,O:Amino acid transport and metabolism;Posttranslational modification, protein turnover, chaperones	09U40@biNOG:endoplasmic reticulum aminopeptidase
ERC1	gene997	ERC1|418153|XM_015286761.1;XM_015286826.1;XM_015286758.1;XM_015286800.1;XM_015286777.1;XM_015286786.1;XM_015286806.1;XM_015286793.1;XM_015286810.1;XM_015286820.1;XM_015286830.1;XM_004937931.2|XM_015286761.1;XM_015286826.1;XM_015286758.1;XM_015286800.1;XM_015286777.1;XM_015286786.1;XM_015286806.1;XM_015286793.1;XM_015286810.1;XM_015286820.1;XM_015286830.1;XM_004937931.2|XP_015142247.1;XP_015142312…	protein_coding	chr1	60617754	60911130	XP_010073679.1	PREDICTED: ELKS/Rab6-interacting/CAST family member 1-like [Pterocles gutturalis]	UniRef90_G1K858	Uncharacterized protein n=3 Tax=Amniota RepID=G1K858_ANOCA	ko04064	NF-kappa B signaling pathway	GO:0007252,GO:0008385,GO:0048786	I-kappaB phosphorylation:IkappaB kinase complex:presynaptic active zone	U:Intracellular trafficking, secretion, and vesicular transport	04NNV@aveNOG:ELKS RAB6-interacting CAST family member 1
ERCC5	gene2295	ERCC5|428019|XM_015274512.1;XM_015274516.1;XM_015274521.1;NM_001034823.1|XM_015274512.1;XM_015274516.1;XM_015274521.1;NM_001034823.1|XP_015129998.1;XP_015130002.1;XP_015130007.1;NP_001029995.1	protein_coding	chr1	142756269	142772067	XP_015129998.1	PREDICTED: DNA repair protein complementing XP-G cells isoform X1 [Gallus gallus]_x0001_XP_015130002.1 PREDICTED: DNA repair protein complementing XP-G cells isoform X1 [Gallus gallus]	UniRef90_F1P266	Uncharacterized protein n=2 Tax=Gallus gallus RepID=F1P266_CHICK	ko03420	Nucleotide excision repair	GO:0003697,GO:0004519,GO:0005634,GO:0006289,GO:0090305	single-stranded DNA binding:endonuclease activity:nucleus:nucleotide-excision repair:nucleic acid phosphodiester bond hydrolysis	L:Replication, recombination and repair	04I7X@aveNOG:excision repair cross-complementing rodent repair deficiency, complementation group 5
ETNK1	gene1075	ETNK1|418196|XM_015291728.1;XM_416426.5;XM_015291736.1|XM_015291728.1;XM_416426.5;XM_015291736.1|XP_015147214.1;XP_416426.3;XP_015147222.1	protein_coding	chr1	66500887	66534184	OXB53493.1	hypothetical protein ASZ78_011155, partial [Callipepla squamata]	UniRef90_K7F4A9	Uncharacterized protein n=1 Tax=Pelodiscus sinensis RepID=K7F4A9_PELSI	ko00564	Glycerophospholipid metabolism	GO:0004305,GO:0005654,GO:0005737,GO:0005886,GO:0006646,GO:0016310	ethanolamine kinase activity:nucleoplasm:cytoplasm:plasma membrane:phosphatidylethanolamine biosynthetic process:phosphorylation	I:Lipid transport and metabolism	04FG9@aveNOG:Choline/ethanolamine kinase
F2R	gene22750	F2R|427212|XM_424799.5;XM_004937338.2;XM_004937337.2|XM_424799.5;XM_004937338.2;XM_004937337.2|XP_424799.2;XP_004937395.1;XP_004937394.1	protein_coding	chr35	23445073	23455237	XP_004937395.1	PREDICTED: proteinase-activated receptor 1 isoform X3 [Gallus gallus]	UniRef90_F1NM53	Uncharacterized protein n=3 Tax=Gallus gallus RepID=F1NM53_CHICK	ko04024,ko04144,ko04611,ko04015,ko04020,ko04810,ko04080,ko05200,ko04072,ko04151,ko04610	cAMP signaling pathway:Endocytosis:Platelet activation:Rap1 signaling pathway:Calcium signaling pathway:Regulation of actin cytoskeleton:Neuroactive ligand-receptor interaction:Pathways in cancer:Phospholipase D signaling pathway:PI3K-Akt signaling pathway:Complement and coagulation cascades	GO:0001965,GO:0002248,GO:0005102,GO:0005769,GO:0005770,GO:0005829,GO:0005901,GO:0006919,GO:0007200,GO:0007204,GO:0007260,GO:0007262,GO:0008285,GO:0009986,GO:0014068,GO:0015057,GO:0016021,GO:0030168,GO:0030194,GO:0030335,GO:0031094,GO:0031681,GO:0032496,GO:0032651,GO:0032967,GO:0035025,GO:0043123,GO:0045893,GO:0045907,GO:0046427,GO:0048873,GO:0051281,GO:0070374,GO:0070493,GO:1900134,GO:2000484,GO:…	G-protein alpha-subunit binding:connective tissue replacement involved in inflammatory response wound healing:receptor binding:early endosome:late endosome:cytosol:caveola:activation of cysteine-type endopeptidase activity involved in apoptotic process:phospholipase C-activating G-protein coupled receptor signaling pathway:positive regulation of cytosolic calcium ion concentration:tyrosine phosph…	T:Signal transduction mechanisms	09Z96@biNOG:coagulation factor II (thrombin) receptor
F2RL1	gene22749	F2RL1|427213|NM_001012608.1|NM_001012608.1|NP_001012626.1	protein_coding	chr35	23413421	23422623	NP_001012626.1	proteinase-activated receptor 2 precursor [Gallus gallus]_x0001_CAH65004.1 hypothetical protein RCJMB04_1a15 [Gallus gallus]	UniRef90_Q5F4D0	Uncharacterized protein n=3 Tax=Phasianidae RepID=Q5F4D0_CHICK	ko04080,ko04750,ko05143	Neuroactive ligand-receptor interaction:Inflammatory mediator regulation of TRP channels:African trypanosomiasis	GO:0001965,GO:0002286,GO:0002690,GO:0002741,GO:0005769,GO:0005887,GO:0007204,GO:0007596,GO:0010804,GO:0014068,GO:0015057,GO:0030193,GO:0030836,GO:0031143,GO:0031274,GO:0031681,GO:0032930,GO:0034137,GO:0034140,GO:0034141,GO:0034145,GO:0035025,GO:0035926,GO:0042119,GO:0043123,GO:0043311,GO:0045909,GO:0045944,GO:0046329,GO:0046330,GO:0050702,GO:0050900,GO:0050927,GO:0051607,GO:0060100,GO:0061028,GO:…	G-protein alpha-subunit binding:T cell activation involved in immune response:positive regulation of leukocyte chemotaxis:positive regulation of cytokine secretion involved in immune response:early endosome:integral component of plasma membrane:positive regulation of cytosolic calcium ion concentration:blood coagulation:negative regulation of tumor necrosis factor-mediated signaling pathway:posit…	T:Signal transduction mechanisms	04K4B@aveNOG:coagulation factor II (thrombin) receptor-like 1
F2RL2	gene22753	F2RL2|768449|XM_001231245.4|XM_001231245.4|XP_001231246.1	protein_coding	chr35	23491688	23495814	XP_001231246.1	PREDICTED: proteinase-activated receptor 3 [Gallus gallus]	UniRef90_F1P2V3	Uncharacterized protein n=8 Tax=Neognathae RepID=F1P2V3_CHICK	ko04080,ko04360,ko04610	Neuroactive ligand-receptor interaction:Axon guidance:Complement and coagulation cascades	GO:0007596,GO:0015057,GO:0016021,GO:0016324,GO:0070493	blood coagulation:thrombin-activated receptor activity:integral component of membrane:apical plasma membrane:thrombin-activated receptor signaling pathway	T:Signal transduction mechanisms	04FFY@aveNOG:coagulation factor II (thrombin) receptor-like 2
F9	gene7676	F9|374258|XM_015278180.1;NM_204343.1|XM_015278180.1;NM_204343.1|XP_015133666.1;NP_989674.1	protein_coding	chr4	5049675	5062480	XP_015133666.1	PREDICTED: coagulation factor IX isoform X1 [Gallus gallus]	UniRef90_Q804X6	Coagulation factor IX n=3 Tax=Phasianidae RepID=FA9_CHICK	ko04610	Complement and coagulation cascades	GO:0004252,GO:0005509,GO:0005615,GO:0007596,GO:0031638,GO:0070062	serine-type endopeptidase activity:calcium ion binding:extracellular space:blood coagulation:zymogen activation:extracellular exosome	O:Posttranslational modification, protein turnover, chaperones	04JH8@aveNOG:coagulation factor
FADS6	gene18024	FADS6|428683|XM_426241.5|XM_426241.5|XP_426241.2	protein_coding	chr18	10619408	10623795	XP_021270636.1	fatty acid desaturase 6 [Numida meleagris]	UniRef90_F1NQN7	Uncharacterized protein n=3 Tax=Phasianidae RepID=F1NQN7_CHICK	--	--	GO:0006629,GO:0016021	lipid metabolic process:integral component of membrane	I:Lipid transport and metabolism	04NX0@aveNOG:fatty acid desaturase
FAM110A	gene18873	FAM110A|100858650|XM_015296467.1;XM_003642464.3|XM_015296467.1;XM_003642464.3|XP_015151953.1;XP_003642512.1	protein_coding	chr20	10104339	10108329	XP_003642512.1	PREDICTED: protein FAM110A [Gallus gallus]_x0001_XP_015151953.1 PREDICTED: protein FAM110A [Gallus gallus]	UniRef90_R4GFC9	Uncharacterized protein n=1 Tax=Gallus gallus RepID=R4GFC9_CHICK	--	--	GO:0003674,GO:0005575,GO:0005737,GO:0005856,GO:0008150	molecular_function:cellular_component:cytoplasm:cytoskeleton:biological_process	S:Function unknown	0A36V@biNOG:family with sequence similarity 110, member A
FAM151B	gene23273	FAM151B|427316|XM_424895.5;XM_004949467.2;XM_015280668.1;XM_004949466.2|XM_424895.5;XM_004949467.2;XM_015280668.1;XM_004949466.2|XP_424895.3;XP_004949524.1;XP_015136154.1;XP_004949523.1	protein_coding	chr35	64103419	64115420	AAA49027.1	reverse transcriptase, partial [Gallus gallus]	UniRef90_Q08525	Putative uncharacterized protein n=2 Tax=Gallus gallus RepID=Q08525_CHICK	ko04144,ko04350	Endocytosis:TGF-beta signaling pathway	GO:0004748,GO:0005971,GO:0009263	ribonucleoside-diphosphate reductase activity, thioredoxin disulfide as acceptor:ribonucleoside-diphosphate reductase complex:deoxyribonucleotide biosynthetic process	V:Defense mechanisms	04KUA@aveNOG:zinc finger, FYVE domain containing 16
FAM155A	gene2282	FAM155A|768473|XM_001231424.3|XM_001231424.3|XP_001231425.1	protein_coding	chr1	140328268	140782962	SFW04942.1	ribonuclease H [Chlamydia abortus]	UniRef90_Q08525	Putative uncharacterized protein n=2 Tax=Gallus gallus RepID=Q08525_CHICK	--	--	GO:0016021	integral component of membrane	S:Function unknown	0A5RU@biNOG:Reverse transcriptase (RNA-dependent DNA polymerase)
FAM189A2	gene22931	FAM189A2|427245|XM_424828.5|XM_424828.5|XP_424828.4	protein_coding	chr35	34672969	34698195	KFP84123.1	hypothetical protein N311_12544, partial [Apaloderma vittatum]	UniRef90_K7F115	Uncharacterized protein n=3 Tax=Pelodiscus sinensis RepID=K7F115_PELSI	--	--	GO:0016021	integral component of membrane	S:Function unknown	0Y65V@NOG:Retrotransposon protein
FAM210B	gene19000	FAM210B|428168|XM_015296417.1;XM_015296418.1;NM_001031493.1|XM_015296417.1;XM_015296418.1;NM_001031493.1|XP_015151903.1;XP_015151904.1;NP_001026664.1	protein_coding	chr20	12236692	12241938	XP_015151904.1	PREDICTED: protein FAM210B isoform X2 [Gallus gallus]	UniRef90_G1NAG6	Uncharacterized protein (Fragment) n=2 Tax=Meleagris gallopavo RepID=G1NAG6_MELGA	--	--	GO:0016021	integral component of membrane	S:Function unknown	04PMK@aveNOG:Protein of unknown function (DUF1279)
FAM46D	gene7726	FAM46D|422282|XM_420263.5|XM_420263.5|XP_420263.2	protein_coding	chr4	9520307	9536095	XP_420263.2	PREDICTED: protein FAM46C-like [Gallus gallus]	UniRef90_F1N8K6	Uncharacterized protein (Fragment) n=10 Tax=Testudines + Archosauria group RepID=F1N8K6_CHICK	--	--	GO:0003674,GO:0005575,GO:0008150	molecular_function:cellular_component:biological_process	S:Function unknown	04NUE@aveNOG:family with sequence similarity 46, member D
FAM64A	gene18488	FAM64A|417685|XM_415930.5|XM_415930.5|XP_415930.3	protein_coding	chr19	9906770	9915375	XP_415930.3	PREDICTED: uncharacterized protein FAM64A [Gallus gallus]	UniRef90_F1NB15	Uncharacterized protein (Fragment) n=2 Tax=Gallus gallus RepID=F1NB15_CHICK	--	--	GO:0005730,GO:0005737	nucleolus:cytoplasm	S:Function unknown	04PGI@aveNOG:family with sequence similarity 64, member A
FAM65C	gene19033	FAM65C|428169|XM_015296496.1;XM_015296492.1;XM_015296504.1;XM_015296505.1;XM_015296508.1;XM_015296506.1;XM_015296498.1;XM_015296499.1;XM_015296500.1;XM_015296501.1;XM_015296511.1;XM_015296509.1;XM_015296495.1;XM_015296490.1;XM_015296502.1;XM_015296494.1;XM_015296491.1;XM_015296493.1;XM_015296489.1;XM_015296512.1;XM_015296507.1;XM_015296503.1;XM_015296510.1;XM_015296497.1;XM_015296514.1|XM_0152964…	protein_coding	chr20	13696848	13777964	XP_015152000.1	PREDICTED: protein FAM65C isoform X3 [Gallus gallus]	UniRef90_UPI000350760C	PREDICTED: uncharacterized protein LOC101750414 n=1 Tax=Gallus gallus RepID=UPI000350760C	--	--	GO:0005737	cytoplasm	O:Posttranslational modification, protein turnover, chaperones	04EW5@aveNOG:Inherit from veNOG: family with sequence similarity 65, member C
FAM81B	gene23197	FAM81B|431568|XM_015280531.1|XM_015280531.1|XP_015136017.1	protein_coding	chr35	57472031	57489951	XP_015136017.1	PREDICTED: protein FAM81B [Gallus gallus]	UniRef90_E1C577	Uncharacterized protein n=1 Tax=Gallus gallus RepID=E1C577_CHICK	--	--	GO:0005634	nucleus	S:Function unknown	09ZD1@biNOG:family with sequence similarity 81, member B
FBLN1	gene1158	FBLN1|373979|XM_015289892.1;NM_204165.1;XM_015289893.1|XM_015289892.1;NM_204165.1;XM_015289893.1|XP_015145378.1;NP_989496.1;XP_015145379.1	protein_coding	chr1	70545282	70627627	XP_009942068.1	PREDICTED: LOW QUALITY PROTEIN: RNA-directed DNA polymerase from mobile element jockey-like [Opisthocomus hoazin]	UniRef90_O42110	ORF2 n=1 Tax=Acanthochelys spixii RepID=O42110_9SAUR	--	--	GO:0005509,GO:0005578,GO:0010952,GO:0016504,GO:0030198	calcium ion binding:proteinaceous extracellular matrix:positive regulation of peptidase activity:peptidase activator activity:extracellular matrix organization	S:Function unknown	0A5RU@biNOG:Reverse transcriptase (RNA-dependent DNA polymerase)
FBN2	gene23186	FBN2|374203|XM_004949379.2;XM_424715.5|XM_004949379.2;XM_424715.5|XP_004949436.1;XP_424715.3	protein_coding	chr35	56762900	56925190	KFU97725.1	hypothetical protein N339_11423, partial [Pterocles gutturalis]	UniRef90_Q08525	Putative uncharacterized protein n=2 Tax=Gallus gallus RepID=Q08525_CHICK	--	--	GO:0001527,GO:0005201,GO:0005509,GO:0005737,GO:0009653,GO:0030326,GO:0030501,GO:0031012,GO:0035583,GO:0043010,GO:0045669,GO:0048048,GO:0060346,GO:0090287	microfibril:extracellular matrix structural constituent:calcium ion binding:cytoplasm:anatomical structure morphogenesis:embryonic limb morphogenesis:positive regulation of bone mineralization:extracellular matrix:sequestering of TGFbeta in extracellular matrix:camera-type eye development:positive regulation of osteoblast differentiation:embryonic eye morphogenesis:bone trabecula formation:regula…	S:Function unknown	0A5RU@biNOG:Reverse transcriptase (RNA-dependent DNA polymerase)
FBXO39	gene18489	FBXO39|776097|XM_015296216.1;XM_015296215.1;XR_001469496.1;XM_015296214.1;XM_003642419.3;XM_015296212.1;XM_015296213.1|XM_015296216.1;XM_015296215.1;XR_001469496.1;XM_015296214.1;XM_003642419.3;XM_015296212.1;XM_015296213.1|XP_015151702.1;XP_015151701.1;XP_015151700.1;XP_003642467.1;XP_015151698.1;XP_015151699.1	protein_coding	chr19	9915375	9968626	XP_003642467.1	PREDICTED: F-box only protein 39 isoform X1 [Gallus gallus]_x0001_XP_015151698.1 PREDICTED: F-box only protein 39 isoform X1 [Gallus gallus]_x0001_XP_015151699.1 PREDICTED: F-box only protein 39 isoform X1 [Gallus gallus]	UniRef90_E1BYB8	Uncharacterized protein n=5 Tax=Gallus gallus RepID=E1BYB8_CHICK	--	--	GO:0019005,GO:0031146	SCF ubiquitin ligase complex:SCF-dependent proteasomal ubiquitin-dependent protein catabolic process	S:Function unknown	04R0R@aveNOG:Inherit from veNOG: F-box protein 39
FBXO4	gene22609	FBXO4|431586|XM_429141.5|XM_429141.5|XP_429141.3	protein_coding	chr35	13276737	13286601	XP_429141.3	PREDICTED: F-box only protein 4 [Gallus gallus]	UniRef90_F1N9U4	Uncharacterized protein n=1 Tax=Gallus gallus RepID=F1N9U4_CHICK	ko04120	Ubiquitin mediated proteolysis	GO:0000209,GO:0000723,GO:0004842,GO:0019005,GO:0031146,GO:0031398,GO:0042803	protein polyubiquitination:telomere maintenance:ubiquitin-protein transferase activity:SCF ubiquitin ligase complex:SCF-dependent proteasomal ubiquitin-dependent protein catabolic process:positive regulation of protein ubiquitination:protein homodimerization activity	O:Posttranslational modification, protein turnover, chaperones	04H1K@aveNOG:FBOX
FBXW2	gene17629	FBXW2|417088|NM_001007842.1;XM_015279385.1;XM_015279383.1;XM_015279379.1;XM_015279382.1;XM_015279381.1;XM_015279384.1|NM_001007842.1;XM_015279385.1;XM_015279383.1;XM_015279379.1;XM_015279382.1;XM_015279381.1;XM_015279384.1|NP_001007843.1;XP_015134871.1;XP_015134869.1;XP_015134865.1;XP_015134868.1;XP_015134867.1;XP_015134870.1	protein_coding	chr17	10869140	10878706	XP_015134865.1	PREDICTED: F-box/WD repeat-containing protein 2 isoform X1 [Gallus gallus]	UniRef90_R4GF73	Uncharacterized protein n=2 Tax=Neognathae RepID=R4GF73_CHICK	--	--	GO:0005515,GO:0005634,GO:0005737	protein binding:nucleus:cytoplasm	S:Function unknown	09YMR@biNOG:F-box and WD repeat domain containing 2
FDXR	gene18023	FDXR|769635|XM_015295469.1;XM_004946354.2;XM_001232922.4;XM_015295467.1;XM_015295468.1|XM_015295469.1;XM_004946354.2;XM_001232922.4;XM_015295467.1;XM_015295468.1|XP_015150955.1;XP_004946411.2;XP_001232923.2;XP_015150953.1;XP_015150954.1	protein_coding	chr18	10608619	10618937	XP_010577589.1	PREDICTED: NADPH:adrenodoxin oxidoreductase, mitochondrial isoform X1 [Haliaeetus leucocephalus]	UniRef90_UPI0003505C99	PREDICTED: NADPH:adrenodoxin oxidoreductase, mitochondrial isoform X7 n=1 Tax=Gallus gallus RepID=UPI0003505C99	--	--	GO:0005739,GO:0015039	mitochondrion:NADPH-adrenodoxin reductase activity	C:Energy production and conversion	04M1H@aveNOG:NADPH adrenodoxin oxidoreductase, mitochondrial
FEM1C	gene23485	FEM1C|431262|XM_428816.5;XM_004949686.2;XM_015280817.1;XM_015280818.1;XM_015280816.1|XM_428816.5;XM_004949686.2;XM_015280817.1;XM_015280818.1;XM_015280816.1|XP_428816.3;XP_004949743.1;XP_015136303.1;XP_015136304.1;XP_015136302.1	protein_coding	chr35	78893427	78911552	XP_010724544.2	PREDICTED: protein fem-1 homolog C, partial [Meleagris gallopavo]	UniRef90_UPI000203718B	PREDICTED: protein fem-1 homolog C-like n=1 Tax=Meleagris gallopavo RepID=UPI000203718B	--	--	GO:0005654,GO:0005737	nucleoplasm:cytoplasm	S:Function unknown	04IDR@aveNOG:Ankyrin repeat
FEZF2	gene15203	FEZF2|416074|XM_414411.4|XM_414411.4|XP_414411.2	protein_coding	chr12	13157698	13169225	XP_414411.2	PREDICTED: fez family zinc finger protein 2 [Gallus gallus]	UniRef90_R4GGK7	Uncharacterized protein n=1 Tax=Gallus gallus RepID=R4GGK7_CHICK	--	--	GO:0000122,GO:0000978,GO:0001227,GO:0001228,GO:0003682,GO:0006366,GO:0007411,GO:0007413,GO:0007626,GO:0008285,GO:0016358,GO:0021542,GO:0021797,GO:0021853,GO:0021902,GO:0045665,GO:0045666,GO:0045892,GO:0045944,GO:0046872,GO:0048664,GO:1902667	negative regulation of transcription from RNA polymerase II promoter:RNA polymerase II core promoter proximal region sequence-specific DNA binding:transcriptional repressor activity, RNA polymerase II transcription regulatory region sequence-specific binding:transcriptional activator activity, RNA polymerase II transcription regulatory region sequence-specific binding:chromatin binding:transcript…	K:Transcription	09Z3I@biNOG:fez family zinc finger
FGF10	gene22622	FGF10|395432|XM_015277235.1;NM_204696.1|XM_015277235.1;NM_204696.1|XP_015132721.1;NP_990027.1	protein_coding	chr35	13972007	14033139	XP_002196900.1	PREDICTED: fibroblast growth factor 10 [Taeniopygia guttata]_x0001_XP_005060657.1 PREDICTED: fibroblast growth factor 10 [Ficedula albicollis]_x0001_XP_005422055.1 PREDICTED: fibroblast growth factor 10 [Geospiza fortis]_x0001_XP_014739761.1 PREDICTED: fibroblast growth factor 10 [Sturnus vulgaris]_x0001_XP_014739762.1 PREDICTED: fibroblast growth factor 10 [Sturnus vulgaris]_x0001_XP_021409552.1…	UniRef90_H0YVT0	Fibroblast growth factor n=18 Tax=Testudines + Archosauria group RepID=H0YVT0_TAEGU	ko04010,ko05218,ko04015,ko04810,ko05200,ko04014,ko04151	MAPK signaling pathway:Melanoma:Rap1 signaling pathway:Regulation of actin cytoskeleton:Pathways in cancer:Ras signaling pathway:PI3K-Akt signaling pathway	GO:0000132,GO:0000187,GO:0001759,GO:0001823,GO:0001974,GO:0003338,GO:0005111,GO:0005615,GO:0005634,GO:0005886,GO:0007368,GO:0008083,GO:0008201,GO:0008285,GO:0008543,GO:0008589,GO:0009880,GO:0009986,GO:0010631,GO:0010838,GO:0021983,GO:0030538,GO:0030878,GO:0030916,GO:0030949,GO:0031012,GO:0031016,GO:0031076,GO:0031532,GO:0031659,GO:0032781,GO:0032925,GO:0034394,GO:0035019,GO:0042056,GO:0042060,GO:…	establishment of mitotic spindle orientation:activation of MAPK activity:organ induction:mesonephros development:blood vessel remodeling:metanephros morphogenesis:type 2 fibroblast growth factor receptor binding:extracellular space:nucleus:plasma membrane:determination of left/right symmetry:growth factor activity:heparin binding:negative regulation of cell proliferation:fibroblast growth factor …	T:Signal transduction mechanisms	04PKP@aveNOG:Fibroblast growth factor
FGF13	gene7675	FGF13|414831|XM_015278206.1;XM_015278209.1;XM_015278207.1;NM_001001743.1|XM_015278206.1;XM_015278209.1;XM_015278207.1;NM_001001743.1|XP_015133692.1;XP_015133695.1;XP_015133693.1;NP_001001743.1	protein_coding	chr4	4774239	5001908	KFR00597.1	hypothetical protein Y956_07182, partial [Nipponia nippon]	UniRef90_Q08525	Putative uncharacterized protein n=2 Tax=Gallus gallus RepID=Q08525_CHICK	ko04010,ko05218,ko04015,ko04810,ko05200,ko04014,ko04151	MAPK signaling pathway:Melanoma:Rap1 signaling pathway:Regulation of actin cytoskeleton:Pathways in cancer:Ras signaling pathway:PI3K-Akt signaling pathway	GO:0005102,GO:0008083,GO:0005576	receptor binding:growth factor activity:extracellular region	--	--
FGGY	gene12834	FGGY|772383|XR_001467943.1;XR_001467942.1;XM_015291165.1;XM_015291164.1;XM_015291167.1;XM_015291166.1;XM_015291169.1;XM_001235528.3;XM_015291168.1;XM_015291170.1;XM_015291171.1|XR_001467943.1;XR_001467942.1;XM_015291165.1;XM_015291164.1;XM_015291167.1;XM_015291166.1;XM_015291169.1;XM_001235528.3;XM_015291168.1;XM_015291170.1;XM_015291171.1|XP_015146651.1;XP_015146650.1;XP_015146653.1;XP_015146652…	protein_coding	chr8	26429512	26708607	XP_015146647.1	PREDICTED: ankyrin-1-like [Gallus gallus]	UniRef90_UPI0000611B4F	PREDICTED: ankyrin-3-like n=1 Tax=Gallus gallus RepID=UPI0000611B4F	ko04214,ko05323,ko05211,ko04620,ko04933,ko05203,ko04722,ko05168,ko04660,ko05031,ko05140,ko05133,ko05231,ko05210,ko04668,ko04380,ko05166,ko04510,ko04013,ko04310,ko04024,ko04010,ko04932,ko05169,ko05132,ko05321,ko04912,ko04915,ko04210,ko05030,ko05120,ko05142,ko04662,ko04012,ko05200,ko05164,ko01522,ko04921,ko05161	Apoptosis - fly:Rheumatoid arthritis:Renal cell carcinoma:Toll-like receptor signaling pathway:AGE-RAGE signaling pathway in diabetic complications:Viral carcinogenesis:Neurotrophin signaling pathway:Herpes simplex infection:T cell receptor signaling pathway:Amphetamine addiction:Leishmaniasis:Pertussis:Choline metabolism in cancer:Colorectal cancer:TNF signaling pathway:Osteoclast differentiatio…	GO:0000122,GO:0000790,GO:0000978,GO:0000981,GO:0003713,GO:0005515,GO:0005634,GO:0005667,GO:0006351,GO:0007265,GO:0008134,GO:0009314,GO:0009612,GO:0010941,GO:0030307,GO:0032870,GO:0034097,GO:0042127,GO:0042493,GO:0043923,GO:0044212,GO:0045597,GO:0045944,GO:0051591,GO:0051726	negative regulation of transcription from RNA polymerase II promoter:nuclear chromatin:RNA polymerase II core promoter proximal region sequence-specific DNA binding:RNA polymerase II transcription factor activity, sequence-specific DNA binding:transcription coactivator activity:protein binding:nucleus:transcription factor complex:transcription, DNA-templated:Ras protein signal transduction:transc…	K:Transcription	04NI3@aveNOG:Jun-like transcription factor
FHIT	gene15199	FHIT|416071|NM_001277802.2;NM_001277804.2;NM_001277803.2|NM_001277802.2;NM_001277804.2;NM_001277803.2|NP_001264731.2;NP_001264733.1;NP_001264732.1	protein_coding	chr12	12184099	12695580	XP_001694183.1	predicted protein [Chlamydomonas reinhardtii]_x0001_EDO96121.1 predicted protein [Chlamydomonas reinhardtii]	UniRef90_A8JJ25	Predicted protein n=1 Tax=Chlamydomonas reinhardtii RepID=A8JJ25_CHLRE	ko00230,ko05223,ko05222	Purine metabolism:Non-small cell lung cancer:Small cell lung cancer	GO:0005829,GO:0006163,GO:0031625,GO:0032435,GO:0042802,GO:0070062,GO:0072332	cytosol:purine nucleotide metabolic process:ubiquitin protein ligase binding:negative regulation of proteasomal ubiquitin-dependent protein catabolic process:identical protein binding:extracellular exosome:intrinsic apoptotic signaling pathway by p53 class mediator	S:Function unknown	0A5RU@biNOG:Reverse transcriptase (RNA-dependent DNA polymerase)
FILIP1	gene6857	FILIP1|421860|XM_015284761.1;XM_015284758.1;XM_419877.5;XM_015284757.1;XM_015284759.1;XM_015284760.1;XM_015284762.1|XM_015284761.1;XM_015284758.1;XM_419877.5;XM_015284757.1;XM_015284759.1;XM_015284760.1;XM_015284762.1|XP_015140247.1;XP_015140244.1;XP_419877.5;XP_015140243.1;XP_015140245.1;XP_015140246.1;XP_015140248.1	protein_coding	chr3	80947529	81050028	OXB61236.1	hypothetical protein ASZ78_006536, partial [Callipepla squamata]	UniRef90_G1NM04	Uncharacterized protein (Fragment) n=2 Tax=Meleagris gallopavo RepID=G1NM04_MELGA	--	--	GO:0005737,GO:0005856	cytoplasm:cytoskeleton	Z:Cytoskeleton	09TVR@biNOG:Filamin A interacting protein 1
FK27	gene21452	FK27|101409260|XM_015302612.1;NM_001277773.1|XM_015302612.1;NM_001277773.1|XP_015158098.1;NP_001264702.1	protein_coding	sca7223	23438	24540	OXB57575.1	hypothetical protein ASZ78_002605 [Callipepla squamata]	UniRef90_UPI000392DFDE	PREDICTED: fibroin heavy chain-like n=1 Tax=Falco cherrug RepID=UPI000392DFDE	--	--	GO:0005200,GO:0005882	structural constituent of cytoskeleton:intermediate filament	S:Function unknown	04Q1Z@aveNOG:feather keratin Cos1-1 Cos1-3 Cos2-1-like
FKBP11	gene23982	FKBP11|107049506|XM_015273177.1|XM_015273177.1|XP_015128663.1	protein_coding	sca8112	12631	14669	XP_015128663.1	PREDICTED: peptidyl-prolyl cis-trans isomerase FKBP11 [Gallus gallus]	UniRef90_H0ZYF1	Peptidyl-prolyl cis-trans isomerase (Fragment) n=6 Tax=Neognathae RepID=H0ZYF1_TAEGU	--	--	GO:0003755,GO:0005528,GO:0005789,GO:0006457,GO:0016020,GO:0016021,GO:0016853,GO:0061077	peptidyl-prolyl cis-trans isomerase activity:FK506 binding:endoplasmic reticulum membrane:protein folding:membrane:integral component of membrane:isomerase activity:chaperone-mediated protein folding	O:Posttranslational modification, protein turnover, chaperones	09ZFH@biNOG:FK506 binding protein 11, 19 kDa
FKBP1A	gene18864	FKBP1A|374233|XM_015296321.1;NM_204330.1|XM_015296321.1;NM_204330.1|XP_015151807.1;NP_989661.1	protein_coding	chr20	10023227	10031221	XP_015737488.1	PREDICTED: peptidyl-prolyl cis-trans isomerase FKBP1A [Coturnix japonica]	UniRef90_UPI0003942CC2	PREDICTED: peptidyl-prolyl cis-trans isomerase FKBP1A isoform X1 n=1 Tax=Zonotrichia albicollis RepID=UPI0003942CC2	--	--	GO:0001889,GO:0005623,GO:0007420,GO:0007507,GO:0009792,GO:0010614,GO:0010615,GO:0010880,GO:0014802,GO:0030324,GO:0030424,GO:0043204,GO:0043231,GO:0048536,GO:0048745,GO:0055117,GO:0060173,GO:0060452,GO:0070884,GO:0086003,GO:0032526	liver development:cell:brain development:heart development:embryo development ending in birth or egg hatching:negative regulation of cardiac muscle hypertrophy:positive regulation of cardiac muscle adaptation:regulation of release of sequestered calcium ion into cytosol by sarcoplasmic reticulum:terminal cisterna:lung development:axon:perikaryon:intracellular membrane-bounded organelle:spleen dev…	O:Posttranslational modification, protein turnover, chaperones	04PU7@aveNOG:FKBP-type peptidyl-prolyl cis-trans isomerase
FKTN	gene23164	FKTN|427303|XM_004949355.2;XM_424885.5;XR_001464823.1;XR_001464824.1;XM_015280514.1|XM_004949355.2;XM_424885.5;XR_001464823.1;XR_001464824.1;XM_015280514.1|XP_004949412.2;XP_424885.4;XP_015136000.1	protein_coding	chr35	55042064	55061223	XP_015705101.1	PREDICTED: fukutin [Coturnix japonica]	UniRef90_E1C5Z0	Uncharacterized protein n=2 Tax=Gallus gallus RepID=E1C5Z0_CHICK	--	--	GO:0005634,GO:0005783,GO:0005794,GO:0005801,GO:0008285,GO:0016021,GO:0035269,GO:0046329	nucleus:endoplasmic reticulum:Golgi apparatus:cis-Golgi network:negative regulation of cell proliferation:integral component of membrane:protein O-linked mannosylation:negative regulation of JNK cascade	S:Function unknown	04FU6@aveNOG:LicD family
FLRT2	gene10132	FLRT2|428901|XM_004941848.2;XM_003641305.3|XM_004941848.2;XM_003641305.3|XP_004941905.1;XP_003641353.1	protein_coding	chr5	42172881	42235676	XP_003641353.1	PREDICTED: leucine-rich repeat transmembrane protein FLRT2 [Gallus gallus]_x0001_XP_004941905.1 PREDICTED: leucine-rich repeat transmembrane protein FLRT2 [Gallus gallus]	UniRef90_E1C6W5	Uncharacterized protein n=16 Tax=Testudines + Archosauria group RepID=E1C6W5_CHICK	--	--	GO:0004860,GO:0005104,GO:0005615,GO:0005737,GO:0005887,GO:0005911,GO:0005925,GO:0006469,GO:0007411,GO:0008543,GO:0019221,GO:0045499,GO:0046426,GO:0050919,GO:0051965,GO:0061343,GO:0070062,GO:0071711,GO:2001222	protein kinase inhibitor activity:fibroblast growth factor receptor binding:extracellular space:cytoplasm:integral component of plasma membrane:cell-cell junction:focal adhesion:negative regulation of protein kinase activity:axon guidance:fibroblast growth factor receptor signaling pathway:cytokine-mediated signaling pathway:chemorepellent activity:negative regulation of JAK-STAT cascade:negative…	S:Function unknown	04JA8@aveNOG:fibronectin leucine rich transmembrane protein 2
FMNL2	gene12114	FMNL2|771739|XM_015290213.1;XM_015290210.1;XM_015290212.1;XM_015290211.1|XM_015290213.1;XM_015290210.1;XM_015290212.1;XM_015290211.1|XP_015145699.1;XP_015145696.1;XP_015145698.1;XP_015145697.1	protein_coding	chr7	35631158	35737767	OBS74535.1	hypothetical protein A6R68_14927, partial [Neotoma lepida]	UniRef90_F1NQH1	Uncharacterized protein n=6 Tax=Neognathae RepID=F1NQH1_CHICK	--	--	GO:0003779,GO:0017048,GO:0022604,GO:0030866	actin binding:Rho GTPase binding:regulation of cell morphogenesis:cortical actin cytoskeleton organization	T,Z:Signal transduction mechanisms;Cytoskeleton	04JUD@aveNOG:formin-like 2
FOCAD	gene22907	FOCAD|427233|XM_015280089.1;XM_015280091.1;XM_015280087.1;XM_015280088.1;XM_015280090.1;NM_001195603.1|XM_015280089.1;XM_015280091.1;XM_015280087.1;XM_015280088.1;XM_015280090.1;NM_001195603.1|XP_015135575.1;XP_015135577.1;XP_015135573.1;XP_015135574.1;XP_015135576.1;NP_001182532.1	protein_coding	chr35	34160038	34260236	AAA49027.1	reverse transcriptase, partial [Gallus gallus]	UniRef90_Q08525	Putative uncharacterized protein n=2 Tax=Gallus gallus RepID=Q08525_CHICK	--	--	GO:0005515,GO:0005925,GO:0016021	protein binding:focal adhesion:integral component of membrane	S:Function unknown	0A5RU@biNOG:Reverse transcriptase (RNA-dependent DNA polymerase)
FOXB2	gene22968	FOXB2|100859806|XM_015280322.1|XM_015280322.1|XP_015135808.1	protein_coding	chr35	37558330	37561031	XP_015135808.1	PREDICTED: forkhead box protein B2 [Gallus gallus]	UniRef90_R4GFW1	Uncharacterized protein n=1 Tax=Gallus gallus RepID=R4GFW1_CHICK	--	--	GO:0000981,GO:0005634,GO:0006357,GO:0043565	RNA polymerase II transcription factor activity, sequence-specific DNA binding:nucleus:regulation of transcription from RNA polymerase II promoter:sequence-specific DNA binding	K:Transcription	0A329@biNOG:forkhead box B2
FOXD3	gene12865	FOXD3|395794|NM_204951.1|NM_204951.1|NP_990282.1	protein_coding	chr8	27880432	27881903	NP_990282.2	forkhead box protein D3 [Gallus gallus]	UniRef90_UPI000395CF79	PREDICTED: LOW QUALITY PROTEIN: forkhead box D3 n=1 Tax=Pseudopodoces humilis RepID=UPI000395CF79	--	--	GO:0000122,GO:0000981,GO:0003700,GO:0005634,GO:0006351,GO:0043009,GO:0043565,GO:0045944	negative regulation of transcription from RNA polymerase II promoter:RNA polymerase II transcription factor activity, sequence-specific DNA binding:transcription factor activity, sequence-specific DNA binding:nucleus:transcription, DNA-templated:chordate embryonic development:sequence-specific DNA binding:positive regulation of transcription from RNA polymerase II promoter	K:Transcription	0A2YH@biNOG:forkhead box
FOXN3	gene10145	FOXN3|423402|XM_015287737.1;XM_015287739.1;XM_015287740.1;XM_015287735.1;XM_015287742.1;XM_015287741.1;XM_015287743.1;XM_015287738.1|XM_015287737.1;XM_015287739.1;XM_015287740.1;XM_015287735.1;XM_015287742.1;XM_015287741.1;XM_015287743.1;XM_015287738.1|XP_015143223.1;XP_015143225.1;XP_015143226.1;XP_015143221.1;XP_015143228.1;XP_015143227.1;XP_015143229.1;XP_015143224.1	protein_coding	chr5	43428311	43613450	XP_019471677.1	PREDICTED: forkhead box protein N3 [Meleagris gallopavo]	UniRef90_UPI0003504B49	PREDICTED: forkhead box protein N3 isoformX2 n=16 Tax=Amniota RepID=UPI0003504B49	--	--	GO:0003700,GO:0007095,GO:0008022,GO:0043565,GO:0045892	transcription factor activity, sequence-specific DNA binding:mitotic G2 DNA damage checkpoint:protein C-terminus binding:sequence-specific DNA binding:negative regulation of transcription, DNA-templated	K:Transcription	04FIJ@aveNOG:forkhead box
FOXS1	gene18892	FOXS1|428156|XM_425714.4|XM_425714.4|XP_425714.3	protein_coding	chr20	10262667	10264206	XP_425714.3	PREDICTED: forkhead box protein S1 [Gallus gallus]	UniRef90_UPI0000E8144A	PREDICTED: forkhead box protein S1 n=1 Tax=Gallus gallus RepID=UPI0000E8144A	--	--	GO:0000981,GO:0005634	RNA polymerase II transcription factor activity, sequence-specific DNA binding:nucleus	K:Transcription	04EYW@aveNOG:FH
FPGT	gene12914	FPGT|100533998|XM_015290917.1;NM_001204815.1|XM_015290917.1;NM_001204815.1|XP_015146403.1;NP_001191744.1	protein_coding	chr8	29654424	29659387	XP_015146403.1	PREDICTED: fucose-1-phosphate guanylyltransferase isoform X1 [Gallus gallus]	UniRef90_R4GJ84	Uncharacterized protein n=3 Tax=Phasianidae RepID=R4GJ84_CHICK	ko00520,ko00051	Amino sugar and nucleotide sugar metabolism:Fructose and mannose metabolism	GO:0016772	transferase activity, transferring phosphorus-containing groups	G:Carbohydrate transport and metabolism	0A20E@biNOG:Fucose-1-phosphate guanylyltransferase
FSD1L	gene23163	FSD1L|427302|XM_004949352.2;XM_004949353.2;XM_424884.5;XM_004949354.2|XM_004949352.2;XM_004949353.2;XM_424884.5;XM_004949354.2|XP_004949409.1;XP_004949410.1;XP_424884.2;XP_004949411.1	protein_coding	chr35	55008316	55037126	XP_004949410.1	PREDICTED: FSD1-like protein isoform X2 [Gallus gallus]	UniRef90_E1C5Z1	Uncharacterized protein n=6 Tax=Phasianidae RepID=E1C5Z1_CHICK	--	--	GO:0005622	intracellular	O:Posttranslational modification, protein turnover, chaperones	04JDF@aveNOG:fibronectin type III and SPRY domain containing 1-like
FUT10	gene23152	FUT10|395073|XM_015280410.1;NM_204430.2|XM_015280410.1;NM_204430.2|XP_015135896.1;NP_989761.2	protein_coding	chr35	53855470	53868121	XP_010724276.1	PREDICTED: alpha-(1,3)-fucosyltransferase 10 [Meleagris gallopavo]	UniRef90_Q8AWB5	Alpha-(1,3)-fucosyltransferase 10 n=6 Tax=Neognathae RepID=FUT10_CHICK	--	--	GO:0006486,GO:0016021,GO:0021799,GO:0032580,GO:0036065,GO:0046920,GO:0097150	protein glycosylation:integral component of membrane:cerebral cortex radially oriented cell migration:Golgi cisterna membrane:fucosylation:alpha-(1->3)-fucosyltransferase activity:neuronal stem cell population maintenance	G:Carbohydrate transport and metabolism	04N2Q@aveNOG:fucosyltransferase 10 (alpha (1,3) fucosyltransferase)
FYB	gene22595	FYB|427448|XM_015277342.1;XM_015277339.1;XM_015277344.1;XM_015277343.1;XM_015277335.1;XM_015277334.1;XM_015277333.1;XM_015277341.1;XM_015277337.1;XM_015277338.1;XM_015277340.1;NM_001031451.1|XM_015277342.1;XM_015277339.1;XM_015277344.1;XM_015277343.1;XM_015277335.1;XM_015277334.1;XM_015277333.1;XM_015277341.1;XM_015277337.1;XM_015277338.1;XM_015277340.1;NM_001031451.1|XP_015132828.1;XP_015132825.…	protein_coding	chr35	12270581	12333748	XP_019465718.1	PREDICTED: FYN-binding protein [Meleagris gallopavo]	UniRef90_E1C908	Uncharacterized protein n=3 Tax=Gallus gallus RepID=E1C908_CHICK	ko04015	Rap1 signaling pathway	GO:0005886,GO:0006955,GO:0015629,GO:0072659	plasma membrane:immune response:actin cytoskeleton:protein localization to plasma membrane	T:Signal transduction mechanisms	04FUQ@aveNOG:Variant SH3 domain
G6PC3	gene24100	G6PC3|100859356|XM_015273297.1;XM_015273298.1|XM_015273297.1;XM_015273298.1|XP_015128783.1;XP_015128784.1	protein_coding	sca8257	16858	20836	XP_015128783.1	PREDICTED: glucose-6-phosphatase 3 [Gallus gallus]_x0001_XP_015128784.1 PREDICTED: glucose-6-phosphatase 3 [Gallus gallus]	UniRef90_R4GKZ7	Uncharacterized protein n=1 Tax=Gallus gallus RepID=R4GKZ7_CHICK	ko04973,ko04931,ko00052,ko04920,ko04922,ko04152,ko04910,ko04068,ko04151,ko00500,ko00010	Carbohydrate digestion and absorption:Insulin resistance:Galactose metabolism:Adipocytokine signaling pathway:Glucagon signaling pathway:AMPK signaling pathway:Insulin signaling pathway:FoxO signaling pathway:PI3K-Akt signaling pathway:Starch and sucrose metabolism:Glycolysis / Gluconeogenesis	GO:0004346,GO:0006094,GO:0030176,GO:0051156	glucose-6-phosphatase activity:gluconeogenesis:integral component of endoplasmic reticulum membrane:glucose 6-phosphate metabolic process	I:Lipid transport and metabolism	09YY7@biNOG:glucose 6 phosphatase, catalytic, 3
GABARAPL2	gene14791	GABARAPL2|770240|XM_001232688.4|XM_001232688.4|XP_001232689.1	protein_coding	chr11	20146831	20154681	XP_010790124.1	PREDICTED: gamma-aminobutyric acid receptor-associated protein-like 2, partial [Notothenia coriiceps]	UniRef90_V8P2K8	Gamma-aminobutyric acid receptor-associated protein-like 2 n=4 Tax=Amniota RepID=V8P2K8_OPHHA	ko04727,ko04068,ko04140,ko04212,ko04139	GABAergic synapse:FoxO signaling pathway:Regulation of autophagy:Longevity regulating pathway - worm:Regulation of mitophagy - yeast	GO:0006914	autophagy	U:Intracellular trafficking, secretion, and vesicular transport	0A6KK@biNOG:Involved in intra-Golgi traffic. Modulates intra-Golgi transport through coupling between NSF activity and SNAREs activation. It first stimulates the ATPase activity of NSF which in turn stimulates the association with GOSR1 (By similarity). Involved in autophagy (By similarity)
GABRA3	gene7740	GABRA3|422289|XM_015278535.1;XM_420268.4;XM_004940729.2|XM_015278535.1;XM_420268.4;XM_004940729.2|XP_015134021.1;XP_420268.4;XP_004940786.1	protein_coding	chr4	10795874	10857959	XP_420268.4	PREDICTED: gamma-aminobutyric acid receptor subunit alpha-3 isoform X1 [Gallus gallus]	UniRef90_F1NAX6	Uncharacterized protein n=19 Tax=Sauria RepID=F1NAX6_CHICK	ko04723,ko04727,ko05033,ko04080,ko04742,ko05032	Retrograde endocannabinoid signaling:GABAergic synapse:Nicotine addiction:Neuroactive ligand-receptor interaction:Taste transduction:Morphine addiction	GO:0005230,GO:0005886,GO:0007165,GO:0016021,GO:0030054,GO:0034220,GO:0045202,GO:1902711,GO:0004890	extracellular ligand-gated ion channel activity:plasma membrane:signal transduction:integral component of membrane:cell junction:ion transmembrane transport:synapse:GABA-A receptor complex:GABA-A receptor activity	T:Signal transduction mechanisms	04JPI@aveNOG:gamma-aminobutyric acid (GABA) A receptor, alpha 3
GABRE	gene7741	GABRE|396173|NM_205245.1|NM_205245.1|NP_990576.1	protein_coding	chr4	10879034	10910791	OXB75946.1	hypothetical protein H355_012914 [Colinus virginianus]	UniRef90_P34904	Gamma-aminobutyric acid receptor subunit gamma-4 n=23 Tax=Testudines + Archosauria group RepID=GBRG4_CHICK	ko04727,ko04080,ko05032,ko04723,ko05033	GABAergic synapse:Neuroactive ligand-receptor interaction:Morphine addiction:Retrograde endocannabinoid signaling:Nicotine addiction	GO:0005230,GO:0005254,GO:0007214,GO:0030054,GO:0034707,GO:0045211,GO:1902476,GO:1902711,GO:0004890	extracellular ligand-gated ion channel activity:chloride channel activity:gamma-aminobutyric acid signaling pathway:cell junction:chloride channel complex:postsynaptic membrane:chloride transmembrane transport:GABA-A receptor complex:GABA-A receptor activity	P:Inorganic ion transport and metabolism	04FPM@aveNOG:gamma-aminobutyric acid receptor subunit
GABRQ	gene7738	GABRQ|396288|NM_001167704.1;NM_001167703.1|NM_001167704.1;NM_001167703.1|NP_001161176.1;NP_001161175.1	protein_coding	chr4	10696144	10762914	CAA39968.1	GABA-A receptor, beta-4 subunit, partial [Gallus gallus]	UniRef90_P24045	Gamma-aminobutyric acid receptor subunit beta-4 n=26 Tax=Sauria RepID=GBRB4_CHICK	ko04727,ko04080,ko05032,ko04723,ko05033	GABAergic synapse:Neuroactive ligand-receptor interaction:Morphine addiction:Retrograde endocannabinoid signaling:Nicotine addiction	GO:0005230,GO:0005254,GO:0007165,GO:0030054,GO:0034707,GO:0045211,GO:1902476,GO:1902711,GO:0004890	extracellular ligand-gated ion channel activity:chloride channel activity:signal transduction:cell junction:chloride channel complex:postsynaptic membrane:chloride transmembrane transport:GABA-A receptor complex:GABA-A receptor activity	T:Signal transduction mechanisms	04MPU@aveNOG:Gamma-aminobutyric acid receptor subunit
GADD45A	gene12895	GADD45A|693255|NM_001044678.1|NM_001044678.1|NP_001038143.1	protein_coding	chr8	28789152	28790038	XP_015726387.1	PREDICTED: growth arrest and DNA damage-inducible protein GADD45 alpha isoform X1 [Coturnix japonica]	UniRef90_Q2HZD6	Growth arrest and DNA-damage-inducible protein 45 alpha n=6 Tax=Neognathae RepID=Q2HZD6_CHICK	ko04068,ko04115,ko04210,ko04010,ko04110	FoxO signaling pathway:p53 signaling pathway:Apoptosis:MAPK signaling pathway:Cell cycle	GO:0000185,GO:0001047,GO:0005654,GO:0005737,GO:0006469,GO:0007098,GO:0042770,GO:0043065,GO:0046330,GO:0071260,GO:0071479,GO:0071850,GO:1900745,GO:2000379	activation of MAPKKK activity:core promoter binding:nucleoplasm:cytoplasm:negative regulation of protein kinase activity:centrosome cycle:signal transduction in response to DNA damage:positive regulation of apoptotic process:positive regulation of JNK cascade:cellular response to mechanical stimulus:cellular response to ionizing radiation:mitotic cell cycle arrest:positive regulation of p38MAPK c…	D:Cell cycle control, cell division, chromosome partitioning	09XZA@biNOG:growth arrest and DNA-damage-inducible, alpha
GALC	gene10134	GALC|423394|XM_421304.5|XM_421304.5|XP_421304.4	protein_coding	chr5	42897610	42935484	KFQ66370.1	hypothetical protein N335_05181, partial [Phaethon lepturus]	UniRef90_M7B996	Uncharacterized protein n=1 Tax=Chelonia mydas RepID=M7B996_CHEMY	ko04142,ko00600	Lysosome:Sphingolipid metabolism	GO:0004336,GO:0005739,GO:0005975,GO:0006683	galactosylceramidase activity:mitochondrion:carbohydrate metabolic process:galactosylceramide catabolic process	S:Function unknown	0A5RU@biNOG:Reverse transcriptase (RNA-dependent DNA polymerase)
GALNT13	gene12118	GALNT13|424319|XM_015290205.1;XM_015290206.1;XM_015290207.1;XM_004943054.2;XM_004943053.2;XM_422165.4;XM_015290208.1|XM_015290205.1;XM_015290206.1;XM_015290207.1;XM_004943054.2;XM_004943053.2;XM_422165.4;XM_015290208.1|XP_015145691.1;XP_015145692.1;XP_015145693.1;XP_004943111.1;XP_004943110.1;XP_422165.2;XP_015145694.1	protein_coding	chr7	35840891	35918138	XP_019472822.1	PREDICTED: polypeptide N-acetylgalactosaminyltransferase 13 [Meleagris gallopavo]	UniRef90_UPI0004541AF0	PREDICTED: polypeptide N-acetylgalactosaminyltransferase 13 isoform X1 n=2 Tax=Amniota RepID=UPI0004541AF0	ko00512	Mucin type O-Glycan biosynthesis	GO:0000139,GO:0004653,GO:0006493,GO:0016021,GO:0030246	Golgi membrane:polypeptide N-acetylgalactosaminyltransferase activity:protein O-linked glycosylation:integral component of membrane:carbohydrate binding	O:Posttranslational modification, protein turnover, chaperones	09T56@biNOG:UDP-N-acetyl-alpha-D-galactosamine polypeptide N-acetylgalactosaminyltransferase
GARNL3	gene17631	GARNL3|417087|XM_015279377.1;XM_015279376.1;XM_015279373.1;XM_015279363.1;XM_015279372.1;XM_015279364.1;XM_015279378.1;XM_015279365.1;XM_015279366.1;XM_015279368.1;XM_015279371.1;XM_015279375.1;XM_015279367.1;XM_015279374.1;XM_015279369.1;NM_001030676.2|XM_015279377.1;XM_015279376.1;XM_015279373.1;XM_015279363.1;XM_015279372.1;XM_015279364.1;XM_015279378.1;XM_015279365.1;XM_015279366.1;XM_0152793…	protein_coding	chr17	10895740	10941576	NP_001025847.1	GTPase-activating Rap/Ran-GAP domain-like protein 3 [Gallus gallus]_x0001_Q5ZJY3.1 RecName: Full=GTPase-activating Rap/Ran-GAP domain-like protein 3_x0001_CAG31960.1 hypothetical protein RCJMB04_14h1 [Gallus gallus]	UniRef90_Q5ZJY3	GTPase-activating Rap/Ran-GAP domain-like protein 3 n=3 Tax=Neognathae RepID=GARL3_CHICK	--	--	GO:0005096,GO:0043547,GO:0051056	GTPase activator activity:positive regulation of GTPase activity:regulation of small GTPase mediated signal transduction	T:Signal transduction mechanisms	09XH4@biNOG:GTPase activating Rap RanGAP domain-like 3
GATA5	gene18784	GATA5|396391|NM_205421.2;XM_015296342.1;XM_015296343.1|NM_205421.2;XM_015296342.1;XM_015296343.1|NP_990752.2;XP_015151828.1;XP_015151829.1	protein_coding	chr20	8211124	8222504	KFQ94310.1	Transcription factor GATA-5, partial [Nipponia nippon]	UniRef90_P43692	Transcription factor GATA-5 n=9 Tax=Neognathae RepID=GATA5_CHICK	--	--	GO:0001158,GO:0003705,GO:0005634,GO:0008270,GO:0045944,GO:0060575,GO:0071773	enhancer sequence-specific DNA binding:transcription factor activity, RNA polymerase II distal enhancer sequence-specific binding:nucleus:zinc ion binding:positive regulation of transcription from RNA polymerase II promoter:intestinal epithelial cell differentiation:cellular response to BMP stimulus	K:Transcription	04I4V@aveNOG:ZnF_GATA
GBA2	gene22533	GBA2|100859407|XM_003642920.3|XM_003642920.3|XP_003642968.1	protein_coding	chr35	9126087	9135942	XP_010723569.2	PREDICTED: non-lysosomal glucosylceramidase, partial [Meleagris gallopavo]	UniRef90_F1NYQ3	Non-lysosomal glucosylceramidase n=1 Tax=Gallus gallus RepID=F1NYQ3_CHICK	ko00511,ko00600	Other glycan degradation:Sphingolipid metabolism	GO:0004348,GO:0006680,GO:0008206,GO:0008422,GO:0016021,GO:0016139,GO:0021954	glucosylceramidase activity:glucosylceramide catabolic process:bile acid metabolic process:beta-glucosidase activity:integral component of membrane:glycoside catabolic process:central nervous system neuron development	G:Carbohydrate transport and metabolism	04EUY@aveNOG:Non-lysosomal glucosylceramidase that catalyzes the conversion of glucosylceramide to free glucose and ceramide (By similarity)
GCNT1	gene22964	GCNT1|427260|XM_003643022.3;XM_004949175.2;XM_015280355.1|XM_003643022.3;XM_004949175.2;XM_015280355.1|XP_003643070.1;XP_004949232.1;XP_015135841.1	protein_coding	chr35	37351636	37364723	XP_003643070.1	PREDICTED: beta-1,3-galactosyl-O-glycosyl-glycoprotein beta-1,6-N-acetylglucosaminyltransferase [Gallus gallus]_x0001_XP_004949232.1 PREDICTED: beta-1,3-galactosyl-O-glycosyl-glycoprotein beta-1,6-N-acetylglucosaminyltransferase [Gallus gallus]_x0001_XP_015135841.1 PREDICTED: beta-1,3-galactosyl-O-glycosyl-glycoprotein beta-1,6-N-acetylglucosaminyltransferase [Gallus gallus]	UniRef90_F1NU59	Uncharacterized protein n=17 Tax=Neognathae RepID=F1NU59_CHICK	ko00512	Mucin type O-Glycan biosynthesis	GO:0005802,GO:0008375,GO:0009101,GO:0016020,GO:0031985,GO:0048729,GO:0050901,GO:0060352,GO:0060993	trans-Golgi network:acetylglucosaminyltransferase activity:glycoprotein biosynthetic process:membrane:Golgi cisterna:tissue morphogenesis:leukocyte tethering or rolling:cell adhesion molecule production:kidney morphogenesis	G:Carbohydrate transport and metabolism	04N8J@aveNOG:glucosaminyl (N-acetyl) transferase 1, core 2
GCNT7	gene18997	GCNT7|769120|XM_015296535.1;XM_015296534.1;XM_001231952.3;XM_004947226.2|XM_015296535.1;XM_015296534.1;XM_001231952.3;XM_004947226.2|XP_015152021.1;XP_015152020.1;XP_001231953.2;XP_004947283.1	protein_coding	chr20	12183575	12192519	XP_004947283.1	PREDICTED: beta-1,3-galactosyl-O-glycosyl-glycoprotein beta-1,6-N-acetylglucosaminyltransferase 7 [Gallus gallus]_x0001_XP_001231953.2 PREDICTED: beta-1,3-galactosyl-O-glycosyl-glycoprotein beta-1,6-N-acetylglucosaminyltransferase 7 [Gallus gallus]_x0001_XP_015152020.1 PREDICTED: beta-1,3-galactosyl-O-glycosyl-glycoprotein beta-1,6-N-acetylglucosaminyltransferase 7 [Gallus gallus]_x0001_XP_015152…	UniRef90_E1C518	Uncharacterized protein n=6 Tax=Neognathae RepID=E1C518_CHICK	--	--	GO:0008375,GO:0016021	acetylglucosaminyltransferase activity:integral component of membrane	G:Carbohydrate transport and metabolism	04FDD@aveNOG:Core-2/I-Branching enzyme
GDA	gene22947	GDA|427253|XM_424835.5|XM_424835.5|XP_424835.3	protein_coding	chr35	35677209	35702988	KFQ57877.1	hypothetical protein N334_07848, partial [Pelecanus crispus]	UniRef90_O42110	ORF2 n=1 Tax=Acanthochelys spixii RepID=O42110_9SAUR	ko00230	Purine metabolism	GO:0006147,GO:0008270,GO:0008892,GO:0046098,GO:0070062	guanine catabolic process:zinc ion binding:guanine deaminase activity:guanine metabolic process:extracellular exosome	--	--
GDNF	gene22589	GDNF|395569|XM_004937198.2;XM_425018.5;XM_015277531.1;XM_015277532.1|XM_004937198.2;XM_425018.5;XM_015277531.1;XM_015277532.1|XP_004937255.1;XP_425018.4;XP_015133017.1;XP_015133018.1	protein_coding	chr35	11724470	11745751	XP_010723655.1	PREDICTED: glial cell line-derived neurotrophic factor isoform X2 [Meleagris gallopavo]	UniRef90_UPI0003506B61	PREDICTED: spidroin-2-like n=1 Tax=Gallus gallus RepID=UPI0003506B61	--	--	GO:0001658,GO:0001755,GO:0001759,GO:0001941,GO:0003337,GO:0005576,GO:0008083,GO:0008284,GO:0021784,GO:0030432,GO:0031175,GO:0032770,GO:0042803,GO:0043524,GO:0045944,GO:0048255,GO:0048484,GO:0048485,GO:0051584,GO:0060676,GO:0072107,GO:0072108,GO:0090190,GO:2001240	branching involved in ureteric bud morphogenesis:neural crest cell migration:organ induction:postsynaptic membrane organization:mesenchymal to epithelial transition involved in metanephros morphogenesis:extracellular region:growth factor activity:positive regulation of cell proliferation:postganglionic parasympathetic fiber development:peristalsis:neuron projection development:positive regulation…	T:Signal transduction mechanisms	09YHA@biNOG:Glial cell derived neurotrophic factor
GGA3	gene18048	GGA3|422121|XM_015295403.1;XM_015295404.1;NM_001031108.1|XM_015295403.1;XM_015295404.1;NM_001031108.1|XP_015150889.1;XP_015150890.1;NP_001026279.1	protein_coding	chr18	10795201	10814139	XP_015150889.1	PREDICTED: ADP-ribosylation factor-binding protein GGA3 isoform X1 [Gallus gallus]_x0001_XP_015150890.1 PREDICTED: ADP-ribosylation factor-binding protein GGA3 isoform X1 [Gallus gallus]	UniRef90_F1NRR5	Uncharacterized protein n=2 Tax=Gallus gallus RepID=F1NRR5_CHICK	ko04142	Lysosome	GO:0005802,GO:0006886,GO:0016192,GO:0030131,GO:0030306,GO:0045732	trans-Golgi network:intracellular protein transport:vesicle-mediated transport:clathrin adaptor complex:ADP-ribosylation factor binding:positive regulation of protein catabolic process	U:Intracellular trafficking, secretion, and vesicular transport	04JFP@aveNOG:golgi-associated, gamma adaptin ear containing, ARF binding protein 3
GHR	gene22610	GHR|408184|NM_001001293.1|NM_001001293.1|NP_001001293.1	protein_coding	chr35	13478526	13558649	XP_015128166.1	PREDICTED: growth hormone receptor [Gallus gallus]_x0001_AGG38006.1 growth hormone receptor [Gallus gallus]	UniRef90_Q02092	Growth hormone receptor n=28 Tax=Neognathae RepID=GHR_CHICK	ko04060,ko04080,ko04151,ko04630	Cytokine-cytokine receptor interaction:Neuroactive ligand-receptor interaction:PI3K-Akt signaling pathway:Jak-STAT signaling pathway	GO:0004896,GO:0016021,GO:0019221	cytokine receptor activity:integral component of membrane:cytokine-mediated signaling pathway	W:Extracellular structures	04MH9@aveNOG:Erythropoietin receptor, ligand binding
GID8	gene18798	GID8|419235|NM_001007871.1|NM_001007871.1|NP_001007872.1	protein_coding	chr20	8622914	8629382	XP_019720617.1	PREDICTED: glucose-induced degradation protein 8 homolog isoform X2 [Hippocampus comes]	UniRef90_M7BF90	Protein C20orf11 like protein n=1 Tax=Chelonia mydas RepID=M7BF90_CHEMY	--	--	GO:0005654,GO:0030054	nucleoplasm:cell junction	Z:Cytoskeleton	04NMU@aveNOG:Pfam:RanBPM_CRA
GLRX	gene23192	GLRX|396069|NM_205160.1|NM_205160.1|NP_990491.1	protein_coding	chr35	57343858	57352243	KFM06209.1	hypothetical protein AS27_13285, partial [Aptenodytes forsteri]	UniRef90_X1A609	Marine sediment metagenome DNA, contig: S01H4_L05056 (Fragment) n=1 Tax=marine sediment metagenome RepID=X1A609_9ZZZZ	--	--	GO:0005634,GO:0005739,GO:0009055,GO:0015035,GO:0045454,GO:0045838,GO:0047485,GO:0055114,GO:0070062,GO:2000651	nucleus:mitochondrion:electron carrier activity:protein disulfide oxidoreductase activity:cell redox homeostasis:positive regulation of membrane potential:protein N-terminus binding:oxidation-reduction process:extracellular exosome:positive regulation of sodium ion transmembrane transporter activity	S:Function unknown	0B4AH@biNOG:Reverse transcriptase (RNA-dependent DNA polymerase)
GMEB2	gene18854	GMEB2|419264|XM_015296602.1;XM_015296603.1|XM_015296602.1;XM_015296603.1|XP_015152088.1;XP_015152089.1	protein_coding	chr20	9916624	9929732	XP_015152088.1	PREDICTED: glucocorticoid modulatory element-binding protein 2 [Gallus gallus]_x0001_XP_015152089.1 PREDICTED: glucocorticoid modulatory element-binding protein 2 [Gallus gallus]	UniRef90_G1N521	Uncharacterized protein n=3 Tax=Phasianidae RepID=G1N521_MELGA	--	--	GO:0000978,GO:0005634,GO:0006357	RNA polymerase II core promoter proximal region sequence-specific DNA binding:nucleus:regulation of transcription from RNA polymerase II promoter	D,K:Cell cycle control, cell division, chromosome partitioning;Transcription	04IHB@aveNOG:SAND
GNA14	gene22970	GNA14|431611|XM_429163.4|XM_429163.4|XP_429163.2	protein_coding	chr35	37706418	37770612	KFP63231.1	hypothetical protein N322_04680, partial [Cariama cristata]	UniRef90_Q08525	Putative uncharacterized protein n=2 Tax=Gallus gallus RepID=Q08525_CHICK	ko05146,ko05142,ko04020	Amoebiasis:Chagas disease (American trypanosomiasis):Calcium signaling pathway	GO:0001664,GO:0003924,GO:0004871,GO:0005525,GO:0031683,GO:0060158,GO:0070062	G-protein coupled receptor binding:GTPase activity:signal transducer activity:GTP binding:G-protein beta/gamma-subunit complex binding:phospholipase C-activating dopamine receptor signaling pathway:extracellular exosome	S:Function unknown	0A5RU@biNOG:Reverse transcriptase (RNA-dependent DNA polymerase)
GNAQ	gene22971	GNAQ|427262|NM_001031427.1|NM_001031427.1|NP_001026598.1	protein_coding	chr35	37785034	37901983	XP_019330511.1	PREDICTED: RNA-directed DNA polymerase from mobile element jockey-like [Aptenodytes forsteri]	UniRef90_K7F1D1	Uncharacterized protein n=21 Tax=Pelodiscus sinensis RepID=K7F1D1_PELSI	--	--	GO:0001508,GO:0001750,GO:0005096,GO:0007189,GO:0007213,GO:0007215,GO:0007603,GO:0009649,GO:0016020,GO:0031826,GO:0060158	action potential:photoreceptor outer segment:GTPase activator activity:adenylate cyclase-activating G-protein coupled receptor signaling pathway:G-protein coupled acetylcholine receptor signaling pathway:glutamate receptor signaling pathway:phototransduction, visible light:entrainment of circadian clock:membrane:type 2A serotonin receptor binding:phospholipase C-activating dopamine receptor signa…	S:Function unknown	0B4AH@biNOG:Reverse transcriptase (RNA-dependent DNA polymerase)
GNAS	gene18968	GNAS|419313|XM_015296547.1|XM_015296547.1|XP_015152033.1	protein_coding	chr20	11116934	11165389	XP_019651164.1	PREDICTED: guanine nucleotide-binding protein G(s) subunit alpha isoform X2 [Ailuropoda melanoleuca]	UniRef90_H2SJB9	Uncharacterized protein n=9 Tax=Percomorphaceae RepID=H2SJB9_TAKRU	ko04924,ko04540,ko04922,ko04015,ko04730,ko04913,ko04611,ko04962,ko05032,ko05110,ko04923,ko04916,ko04728,ko04970,ko05034,ko04261,ko04925,ko04911,ko04918,ko04713,ko04724,ko04976,ko04024,ko05031,ko04270,ko04020,ko04912,ko04972,ko04971,ko05414,ko04726,ko04750,ko05030,ko05146,ko05142,ko04961,ko04915,ko05200,ko04072,ko01522,ko04921	Renin secretion:Gap junction:Glucagon signaling pathway:Rap1 signaling pathway:Long-term depression:Ovarian steroidogenesis:Platelet activation:Vasopressin-regulated water reabsorption:Morphine addiction:Vibrio cholerae infection:Regulation of lipolysis in adipocytes:Melanogenesis:Dopaminergic synapse:Salivary secretion:Alcoholism:Adrenergic signaling in cardiomyocytes:Aldosterone synthesis and s…	GO:0005159,GO:0007191,GO:0007606,GO:0031698,GO:0031748,GO:0031852,GO:0035255,GO:0051430	insulin-like growth factor receptor binding:adenylate cyclase-activating dopamine receptor signaling pathway:sensory perception of chemical stimulus:beta-2 adrenergic receptor binding:D1 dopamine receptor binding:mu-type opioid receptor binding:ionotropic glutamate receptor binding:corticotropin-releasing hormone receptor 1 binding	T:Signal transduction mechanisms	09UPX@biNOG:Guanine nucleotide binding protein (G protein), alpha activating activity polypeptide, olfactory type
GNG10	gene23319	GNG10|769603|NM_001205005.1|NM_001205005.1|NP_001191934.1	protein_coding	chr35	66386561	66392495	XP_009675082.1	PREDICTED: guanine nucleotide-binding protein G(I)/G(S)/G(O) subunit gamma-10 [Struthio camelus australis]	UniRef90_UPI00039449B4	PREDICTED: guanine nucleotide-binding protein G(I)/G(S)/G(O) subunit gamma-10 n=1 Tax=Zonotrichia albicollis RepID=UPI00039449B4	ko04062,ko05034,ko04725,ko04726,ko04723,ko04727,ko04728,ko05200,ko04014,ko04151,ko04713,ko05032,ko04724	Chemokine signaling pathway:Alcoholism:Cholinergic synapse:Serotonergic synapse:Retrograde endocannabinoid signaling:GABAergic synapse:Dopaminergic synapse:Pathways in cancer:Ras signaling pathway:PI3K-Akt signaling pathway:Circadian entrainment:Morphine addiction:Glutamatergic synapse	GO:0004871,GO:0005834,GO:0007186,GO:0070062	signal transducer activity:heterotrimeric G-protein complex:G-protein coupled receptor signaling pathway:extracellular exosome	T:Signal transduction mechanisms	04Q6A@aveNOG:Guanine nucleotide-binding proteins (G proteins) are involved as a modulator or transducer in various transmembrane signaling systems. The beta and gamma chains are required for the GTPase activity, for replacement of GDP by GTP, and for G protein- effector interaction (By similarity)
GNG12	gene12896	GNG12|772239|XR_001467900.1;XM_015291095.1;XM_015291094.1;XM_001234702.4;XR_001467901.1;XR_001467910.1;XR_001467899.1;XR_001467905.1;XR_001467902.1;XR_001467907.1;XR_001467906.1;XR_001467903.1;XR_001467908.1;XR_001467904.1;XR_001467909.1|XR_001467900.1;XM_015291095.1;XM_015291094.1;XM_001234702.4;XR_001467901.1;XR_001467910.1;XR_001467899.1;XR_001467905.1;XR_001467902.1;XR_001467907.1;XR_00146790…	--	chr8	28792533	28811079	OXB82178.1	hypothetical protein H355_009057 [Colinus virginianus]	UniRef90_R4GFT9	Guanine nucleotide-binding protein subunit gamma n=3 Tax=Neognathae RepID=R4GFT9_CHICK	ko04062,ko05034,ko04010,ko04725,ko04726,ko04723,ko04727,ko04810,ko04728,ko05200,ko04014,ko04151,ko04713,ko05032,ko04724	Chemokine signaling pathway:Alcoholism:MAPK signaling pathway:Cholinergic synapse:Serotonergic synapse:Retrograde endocannabinoid signaling:GABAergic synapse:Regulation of actin cytoskeleton:Dopaminergic synapse:Pathways in cancer:Ras signaling pathway:PI3K-Akt signaling pathway:Circadian entrainment:Morphine addiction:Glutamatergic synapse	GO:0004871,GO:0005834,GO:0007186,GO:0030165,GO:0070062	signal transducer activity:heterotrimeric G-protein complex:G-protein coupled receptor signaling pathway:PDZ domain binding:extracellular exosome	T:Signal transduction mechanisms	04Q3X@aveNOG:Guanine nucleotide-binding proteins (G proteins) are involved as a modulator or transducer in various transmembrane signaling systems. The beta and gamma chains are required for the GTPase activity, for replacement of GDP by GTP, and for G protein- effector interaction (By similarity)
GOLPH3	gene22552	GOLPH3|427422|XM_424995.5|XM_424995.5|XP_424995.3	protein_coding	chr35	9664934	9697216	KFW94315.1	Golgi phosphoprotein 3, partial [Phalacrocorax carbo]	UniRef90_F6S7L7	Uncharacterized protein n=1 Tax=Macaca mulatta RepID=F6S7L7_MACMU	ko05202	Transcriptional misregulation in cancer	GO:0000139,GO:0005654,GO:0005739,GO:0005802,GO:0005829,GO:0008283,GO:0009101,GO:0009306,GO:0010467,GO:0010821,GO:0019899,GO:0030032,GO:0031985,GO:0032008,GO:0043001,GO:0043066,GO:0045053,GO:0048194,GO:0050714,GO:0050901,GO:0060352,GO:0070273,GO:0090164	Golgi membrane:nucleoplasm:mitochondrion:trans-Golgi network:cytosol:cell proliferation:glycoprotein biosynthetic process:protein secretion:gene expression:regulation of mitochondrion organization:enzyme binding:lamellipodium assembly:Golgi cisterna:positive regulation of TOR signaling:Golgi to plasma membrane protein transport:negative regulation of apoptotic process:protein retention in Golgi a…	U:Intracellular trafficking, secretion, and vesicular transport	09W7D@biNOG:Golgi phosphoprotein 3 (Coat-protein)
GOLT1B	gene1065	GOLT1B|418192|XM_416423.5;XM_015291781.1|XM_416423.5;XM_015291781.1|XP_416423.3;XP_015147267.1	protein_coding	chr1	65390756	65403270	XP_003202556.1	PREDICTED: vesicle transport protein GOT1B [Meleagris gallopavo]_x0001_XP_416423.3 PREDICTED: vesicle transport protein GOT1B isoform X1 [Gallus gallus]_x0001_XP_015723839.1 PREDICTED: vesicle transport protein GOT1B [Coturnix japonica]_x0001_XP_021247070.1 vesicle transport protein GOT1B [Numida meleagris]_x0001_OXB63338.1 hypothetical protein ASZ78_012913 [Callipepla squamata]_x0001_OXB70362.1 …	UniRef90_R0KZM4	Vesicle transport protein GOT1B n=2 Tax=Anas platyrhynchos RepID=R0KZM4_ANAPL	--	--	GO:0016021,GO:0016192	integral component of membrane:vesicle-mediated transport	U:Intracellular trafficking, secretion, and vesicular transport	0A8CF@biNOG:golgi transport 1B
GPR65	gene10135	GPR65|423395|XR_001466857.1;XM_015287726.1;XM_015287728.1;XM_015287727.1;XM_015287729.1;XM_421305.5;XM_004941851.2|XR_001466857.1;XM_015287726.1;XM_015287728.1;XM_015287727.1;XM_015287729.1;XM_421305.5;XM_004941851.2|XP_015143212.1;XP_015143214.1;XP_015143213.1;XP_015143215.1;XP_421305.1;XP_004941908.1	protein_coding	chr5	42937157	42951756	XP_421305.1	PREDICTED: psychosine receptor [Gallus gallus]_x0001_XP_004941908.1 PREDICTED: psychosine receptor [Gallus gallus]_x0001_XP_015143212.1 PREDICTED: psychosine receptor [Gallus gallus]_x0001_XP_015143213.1 PREDICTED: psychosine receptor [Gallus gallus]_x0001_XP_015143214.1 PREDICTED: psychosine receptor [Gallus gallus]_x0001_XP_015143215.1 PREDICTED: psychosine receptor [Gallus gallus]	UniRef90_G1NR06	Uncharacterized protein (Fragment) n=4 Tax=Phasianidae RepID=G1NR06_MELGA	--	--	GO:0004930,GO:0005886,GO:0007186,GO:0010447,GO:0016021,GO:0030819,GO:0031532,GO:0051496,GO:0090630	G-protein coupled receptor activity:plasma membrane:G-protein coupled receptor signaling pathway:response to acidic pH:integral component of membrane:positive regulation of cAMP biosynthetic process:actin cytoskeleton reorganization:positive regulation of stress fiber assembly:activation of GTPase activity	T:Signal transduction mechanisms	04G7G@aveNOG:7 transmembrane receptor (rhodopsin family)
GPR68	gene10159	GPR68|428904|XR_001466879.1;XM_015287747.1;XM_015287746.1;XM_015287748.1|XR_001466879.1;XM_015287747.1;XM_015287746.1;XM_015287748.1|XP_015143233.1;XP_015143232.1;XP_015143234.1	protein_coding	chr5	44276827	44297273	XP_015143232.1	PREDICTED: ovarian cancer G-protein coupled receptor 1 isoform X1 [Gallus gallus]_x0001_XP_015143233.1 PREDICTED: ovarian cancer G-protein coupled receptor 1 isoform X1 [Gallus gallus]	UniRef90_E1C4B9	Uncharacterized protein n=1 Tax=Gallus gallus RepID=E1C4B9_CHICK	--	--	GO:0004930,GO:0007186,GO:0016021,GO:0035774,GO:0045656,GO:0071467,GO:2001206	G-protein coupled receptor activity:G-protein coupled receptor signaling pathway:integral component of membrane:positive regulation of insulin secretion involved in cellular response to glucose stimulus:negative regulation of monocyte differentiation:cellular response to pH:positive regulation of osteoclast development	T:Signal transduction mechanisms	04EXM@aveNOG:G protein-coupled receptor 68
GRAMD3	gene23487	GRAMD3|426813|XM_015280827.1;XM_004949694.2;XM_015280826.1;XM_015280825.1;XM_004949690.2;XM_015280828.1|XM_015280827.1;XM_004949694.2;XM_015280826.1;XM_015280825.1;XM_004949690.2;XM_015280828.1|XP_015136313.1;XP_004949751.2;XP_015136312.1;XP_015136311.1;XP_004949747.1;XP_015136314.1	protein_coding	chr35	78952356	78994120	XP_021236361.1	GRAM domain-containing protein 3 isoform X8 [Numida meleagris]	UniRef90_J9LWC5	Uncharacterized protein n=1 Tax=Acyrthosiphon pisum RepID=J9LWC5_ACYPI	--	--	GO:0005881,GO:0016021	cytoplasmic microtubule:integral component of membrane	S:Function unknown	0A5RU@biNOG:Reverse transcriptase (RNA-dependent DNA polymerase)
GRB2	gene18053	GRB2|386572|XM_015295376.1;XM_015295375.1;XM_015295378.1;XM_015295374.1;NM_204411.1|XM_015295376.1;XM_015295375.1;XM_015295378.1;XM_015295374.1;NM_204411.1|XP_015150862.1;XP_015150861.1;XP_015150864.1;XP_015150860.1;NP_989742.1	protein_coding	chr18	10835912	10882328	KFP03922.1	hypothetical protein N300_07752, partial [Calypte anna]	UniRef90_K7F1E4	Uncharacterized protein n=1 Tax=Pelodiscus sinensis RepID=K7F1E4_PELSI	ko04722,ko05223,ko04540,ko05211,ko05213,ko05206,ko05203,ko04320,ko04660,ko04550,ko04650,ko05160,ko05205,ko05220,ko04380,ko05034,ko05215,ko04014,ko04151,ko04510,ko04013,ko04010,ko04630,ko04664,ko04912,ko04910,ko04068,ko04917,ko04062,ko05214,ko05231,ko04915,ko04662,ko05221,ko01521,ko04012,ko05200,ko04072,ko01522,ko05161,ko04150	Neurotrophin signaling pathway:Non-small cell lung cancer:Gap junction:Renal cell carcinoma:Endometrial cancer:MicroRNAs in cancer:Viral carcinogenesis:Dorso-ventral axis formation:T cell receptor signaling pathway:Signaling pathways regulating pluripotency of stem cells:Natural killer cell mediated cytotoxicity:Hepatitis C:Proteoglycans in cancer:Chronic myeloid leukemia:Osteoclast differentiati…	GO:0005070,GO:0005154,GO:0005168,GO:0005654,GO:0005730,GO:0005768,GO:0005911,GO:0008180,GO:0008286,GO:0009967,GO:0012506,GO:0017124,GO:0019901,GO:0019903,GO:0030154,GO:0030838,GO:0031623,GO:0042770,GO:0042802,GO:0043408,GO:0043560,GO:0044822,GO:0046875,GO:0048646,GO:0070062,GO:0070436,GO:0071479,GO:2000379	SH3/SH2 adaptor activity:epidermal growth factor receptor binding:neurotrophin TRKA receptor binding:nucleoplasm:nucleolus:endosome:cell-cell junction:COP9 signalosome:insulin receptor signaling pathway:positive regulation of signal transduction:vesicle membrane:SH3 domain binding:protein kinase binding:protein phosphatase binding:cell differentiation:positive regulation of actin filament polymer…	S:Function unknown	0Y65V@NOG:Retrotransposon protein
GRIN2C	gene18022	GRIN2C|431090|XM_015295464.1;XM_015295466.1;XM_015295465.1|XM_015295464.1;XM_015295466.1;XM_015295465.1|XP_015150950.1;XP_015150952.1;XP_015150951.1	protein_coding	chr18	10588523	10603565	XP_015150950.1	PREDICTED: glutamate receptor ionotropic, NMDA 2C isoform X1 [Gallus gallus]	UniRef90_UPI0003940CFE	PREDICTED: LOW QUALITY PROTEIN: glutamate receptor ionotropic, NMDA 2C n=4 Tax=Neognathae RepID=UPI0003940CFE	ko04024,ko05014,ko05031,ko05010,ko05030,ko05033,ko04720,ko05034,ko04020,ko04080,ko04713,ko04724	cAMP signaling pathway:Amyotrophic lateral sclerosis (ALS):Amphetamine addiction:Alzheimer's disease:Cocaine addiction:Nicotine addiction:Long-term potentiation:Alcoholism:Calcium signaling pathway:Neuroactive ligand-receptor interaction:Circadian entrainment:Glutamatergic synapse	GO:0004972,GO:0005234,GO:0005261,GO:0008104,GO:0009611,GO:0014069,GO:0017146,GO:0030054,GO:0033058,GO:0035235,GO:0042177,GO:0045211,GO:0050885,GO:0060079,GO:0098655	NMDA glutamate receptor activity:extracellular-glutamate-gated ion channel activity:cation channel activity:protein localization:response to wounding:postsynaptic density:NMDA selective glutamate receptor complex:cell junction:directional locomotion:ionotropic glutamate receptor signaling pathway:negative regulation of protein catabolic process:postsynaptic membrane:neuromuscular process controll…	E,P,T:Amino acid transport and metabolism;Inorganic ion transport and metabolism;Signal transduction mechanisms	04GRR@aveNOG:PBPe
GRIN3A	gene23296	GRIN3A|769001|XM_001232181.4|XM_001232181.4|XP_001232182.3	protein_coding	chr35	65005947	65073571	XP_001232182.3	PREDICTED: glutamate receptor ionotropic, NMDA 3A [Gallus gallus]	UniRef90_UPI0003504260	PREDICTED: glutamate receptor ionotropic, NMDA 3A isoform X2 n=2 Tax=Neognathae RepID=UPI0003504260	ko04024,ko05031,ko05030,ko05033,ko05034,ko04080,ko04724	cAMP signaling pathway:Amphetamine addiction:Cocaine addiction:Nicotine addiction:Alcoholism:Neuroactive ligand-receptor interaction:Glutamatergic synapse	GO:0004972,GO:0005234,GO:0005262,GO:0016358,GO:0016594,GO:0017146,GO:0030054,GO:0035235,GO:0042802,GO:0043005,GO:0043025,GO:0045211,GO:0045471,GO:0060134,GO:0070588	NMDA glutamate receptor activity:extracellular-glutamate-gated ion channel activity:calcium channel activity:dendrite development:glycine binding:NMDA selective glutamate receptor complex:cell junction:ionotropic glutamate receptor signaling pathway:identical protein binding:neuron projection:neuronal cell body:postsynaptic membrane:response to ethanol:prepulse inhibition:calcium ion transmembran…	T:Signal transduction mechanisms	04NT2@aveNOG:glutamate receptor, ionotropic, N-methyl-D-aspartate 3A
GRIP2	gene15142	GRIP2|416043|XM_015293149.1|XM_015293149.1|XP_015148635.1	protein_coding	chr12	11044109	11256598	XP_019475683.1	PREDICTED: glutamate receptor-interacting protein 2 isoform X1 [Meleagris gallopavo]	UniRef90_UPI0003506F82	PREDICTED: glutamate receptor-interacting protein 2 isoform X8 n=7 Tax=Testudines + Archosauria group RepID=UPI0003506F82	--	--	GO:0003674,GO:0005737,GO:0005938,GO:0007281,GO:0008354,GO:0032019,GO:0045495	molecular_function:cytoplasm:cell cortex:germ cell development:germ cell migration:mitochondrial cloud:pole plasm	T:Signal transduction mechanisms	04R1S@aveNOG:glutamate receptor interacting protein 2
GTDC1	gene12082	GTDC1|424304|XM_015289854.1;XM_015289848.1;XM_015289847.1;XM_015289846.1;XM_015289850.1;XM_015289851.1;XM_015289845.1;XR_001467559.1;XM_015289843.1;XR_001467564.1;NM_001012921.1;XR_001467560.1;XM_015289852.1;XM_015289849.1;XM_015289842.1;XM_015289835.1;XM_015289838.1;XM_015289834.1;XM_015289836.1;XM_015289837.1;XM_015289840.1;XM_015289841.1;XM_015289839.1;XM_015289855.1;XR_001467563.1;XR_00146756…	--	chr7	33270007	33450697	XP_010712306.1	PREDICTED: glycosyltransferase-like domain-containing protein 1 isoform X1 [Meleagris gallopavo]	UniRef90_Q5ZI40	Glycosyltransferase-like domain-containing protein 1 n=4 Tax=Neognathae RepID=GTDC1_CHICK	--	--	GO:0016757	transferase activity, transferring glycosyl groups	S:Function unknown	04KDK@aveNOG:glycosyltransferase-like domain containing 1
GYG1	gene13631	GYG1|425050|NM_001006558.1;XM_015291693.1;XM_015291691.1;XM_015291688.1;XM_015291689.1;XM_015291687.1;XM_015291692.1|NM_001006558.1;XM_015291693.1;XM_015291691.1;XM_015291688.1;XM_015291689.1;XM_015291687.1;XM_015291692.1|NP_001006558.1;XP_015147179.1;XP_015147177.1;XP_015147174.1;XP_015147175.1;XP_015147173.1;XP_015147178.1	protein_coding	chr9	24044107	24059166	XP_015147179.1	PREDICTED: glycogenin-1 isoform X4 [Gallus gallus]	UniRef90_UPI0002035FB1	PREDICTED: glycogenin-1-like n=1 Tax=Meleagris gallopavo RepID=UPI0002035FB1	--	--	GO:0005536,GO:0016757,GO:0046872	glucose binding:transferase activity, transferring glycosyl groups:metal ion binding	G:Carbohydrate transport and metabolism	04G89@aveNOG:Glycosyl transferase family 8
HAPLN1	gene23253	HAPLN1|396475|XM_015280594.1;XM_015280598.1;XM_015280596.1;XM_015280597.1;NM_205482.1;XM_015280599.1|XM_015280594.1;XM_015280598.1;XM_015280596.1;XM_015280597.1;NM_205482.1;XM_015280599.1|XP_015136080.1;XP_015136084.1;XP_015136082.1;XP_015136083.1;NP_990813.1;XP_015136085.1	protein_coding	chr35	62520556	62616640	AAC60281.1	unknown [Gallus gallus]	UniRef90_Q08525	Putative uncharacterized protein n=2 Tax=Gallus gallus RepID=Q08525_CHICK	--	--	GO:0001501,GO:0005201,GO:0005540,GO:0005578,GO:0007155,GO:0007417,GO:0098779	skeletal system development:extracellular matrix structural constituent:hyaluronic acid binding:proteinaceous extracellular matrix:cell adhesion:central nervous system development:mitophagy in response to mitochondrial depolarization	S:Function unknown	0B4AH@biNOG:Reverse transcriptase (RNA-dependent DNA polymerase)
HAUS6	gene22898	HAUS6|427238|XM_015280096.1;NM_001031421.1|XM_015280096.1;NM_001031421.1|XP_015135582.1;NP_001026592.1	protein_coding	chr35	33583812	33602664	XP_015135582.1	PREDICTED: HAUS augmin-like complex subunit 6 isoform X1 [Gallus gallus]	UniRef90_F1NQ15	Uncharacterized protein n=2 Tax=Gallus gallus RepID=F1NQ15_CHICK	--	--	GO:0005654,GO:0005737,GO:0005813,GO:0051225,GO:0051297,GO:0070652	nucleoplasm:cytoplasm:centrosome:spindle assembly:centrosome organization:HAUS complex	S:Function unknown	04PWD@aveNOG:HAUS augmin-like complex subunit 6
HCK	gene18900	HCK|419280|XM_015296448.1;XM_015296451.1;XR_213488.2;XM_015296447.1;XM_004947168.2;XM_015296449.1;XM_015296450.1;XM_004947170.2|XM_015296448.1;XM_015296451.1;XR_213488.2;XM_015296447.1;XM_004947168.2;XM_015296449.1;XM_015296450.1;XM_004947170.2|XP_015151934.1;XP_015151937.1;XP_015151933.1;XP_004947225.1;XP_015151935.1;XP_015151936.1;XP_004947227.1	protein_coding	chr20	10305909	10313834	XP_015737271.1	PREDICTED: tyrosine-protein kinase HCK isoform X1 [Coturnix japonica]	UniRef90_UPI00035057DB	PREDICTED: tyrosine-protein kinase HCK isoform X3 n=1 Tax=Gallus gallus RepID=UPI00035057DB	ko04666,ko04062	Fc gamma R-mediated phagocytosis:Chemokine signaling pathway	GO:0004715,GO:0005102,GO:0005524,GO:0007010,GO:0007169,GO:0030154,GO:0031234,GO:0038083,GO:0042127,GO:0043066,GO:0045087,GO:0050764,GO:0071801	non-membrane spanning protein tyrosine kinase activity:receptor binding:ATP binding:cytoskeleton organization:transmembrane receptor protein tyrosine kinase signaling pathway:cell differentiation:extrinsic component of cytoplasmic side of plasma membrane:peptidyl-tyrosine autophosphorylation:regulation of cell proliferation:negative regulation of apoptotic process:innate immune response:regulatio…	T:Signal transduction mechanisms	04H9A@aveNOG:TyrKc
HDX	gene7710	HDX|422272|XM_015278281.1;XM_015278279.1;NM_001031120.3|XM_015278281.1;XM_015278279.1;NM_001031120.3|XP_015133767.1;XP_015133765.1;NP_001026291.1	protein_coding	chr4	8965549	9008160	NP_001026291.1	highly divergent homeobox [Gallus gallus]_x0001_XP_015133765.1 PREDICTED: highly divergent homeobox isoform X1 [Gallus gallus]_x0001_Q5ZKW8.1 RecName: Full=Highly divergent homeobox_x0001_CAG31625.1 hypothetical protein RCJMB04_8n18 [Gallus gallus]	UniRef90_Q5ZKW8	Highly divergent homeobox n=9 Tax=Neognathae RepID=HDX_CHICK	--	--	GO:0003677,GO:0005634	DNA binding:nucleus	K:Transcription	04ENJ@aveNOG:highly divergent
HELZ2	gene18856	HELZ2|419265|XM_004947281.2;XM_417438.4;XM_015296600.1|XM_004947281.2;XM_417438.4;XM_015296600.1|XP_004947338.1;XP_417438.2;XP_015152086.1	protein_coding	chr20	9932826	9954460	XP_417438.2	PREDICTED: helicase with zinc finger domain 2 [Gallus gallus]_x0001_XP_004947338.1 PREDICTED: helicase with zinc finger domain 2 [Gallus gallus]_x0001_XP_015152086.1 PREDICTED: helicase with zinc finger domain 2 [Gallus gallus]	UniRef90_E1C0Z0	Uncharacterized protein n=3 Tax=Gallus gallus RepID=E1C0Z0_CHICK	--	--	GO:0016020,GO:0030374,GO:0044822,GO:0045944,GO:0046872	membrane:ligand-dependent nuclear receptor transcription coactivator activity:poly(A) RNA binding:positive regulation of transcription from RNA polymerase II promoter:metal ion binding	A,J:RNA processing and modification;Translation, ribosomal structure and biogenesis	04GVK@aveNOG:helicase with zinc finger 2, transcriptional coactivator
HID1	gene18029	HID1|422113|XM_015295459.1;XM_420116.5|XM_015295459.1;XM_420116.5|XP_015150945.1;XP_420116.2	protein_coding	chr18	10664041	10688210	OXB56264.1	hypothetical protein ASZ78_006447 [Callipepla squamata]	UniRef90_E1C0V2	Uncharacterized protein n=31 Tax=Sauria RepID=E1C0V2_CHICK	--	--	GO:0000138,GO:0005797,GO:0005881,GO:0006886,GO:0016020,GO:0031001,GO:0070062,GO:0090498	Golgi trans cisterna:Golgi medial cisterna:cytoplasmic microtubule:intracellular protein transport:membrane:response to brefeldin A:extracellular exosome:extrinsic component of Golgi membrane	S:Function unknown	04ISW@aveNOG:Dyggve-Melchior-Clausen syndrome protein
HINT2	gene22528	HINT2|100859112|XM_015277490.1|XM_015277490.1|XP_015132976.1	protein_coding	chr35	9092459	9093516	XP_010725514.1	PREDICTED: histidine triad nucleotide-binding protein 2, mitochondrial-like, partial [Meleagris gallopavo]	UniRef90_UPI000350377D	PREDICTED: histidine triad nucleotide-binding protein 2, mitochondrial n=1 Tax=Gallus gallus RepID=UPI000350377D	--	--	GO:0003824,GO:0005730,GO:0005739	catalytic activity:nucleolus:mitochondrion	T:Signal transduction mechanisms	0A12P@biNOG:histidine triad nucleotide binding protein 2
HM13	gene18886	HM13|100859573|XM_015296446.1;XM_004947155.2;XM_003642489.3|XM_015296446.1;XM_004947155.2;XM_003642489.3|XP_015151932.1;XP_004947212.2;XP_003642537.3	protein_coding	chr20	10191685	10203802	XP_003229591.2	PREDICTED: minor histocompatibility antigen H13 [Anolis carolinensis]	UniRef90_F1NXN9	Uncharacterized protein n=3 Tax=Gallus gallus RepID=F1NXN9_CHICK	--	--	GO:0005765,GO:0005791,GO:0006465,GO:0009986,GO:0030660,GO:0031625,GO:0033619,GO:0036513,GO:0042500,GO:0042803,GO:0071458,GO:0071556,GO:1904211	lysosomal membrane:rough endoplasmic reticulum:signal peptide processing:cell surface:Golgi-associated vesicle membrane:ubiquitin protein ligase binding:membrane protein proteolysis:Derlin-1 retrotranslocation complex:aspartic endopeptidase activity, intramembrane cleaving:protein homodimerization activity:integral component of cytoplasmic side of endoplasmic reticulum membrane:integral component…	U:Intracellular trafficking, secretion, and vesicular transport	09XJ6@biNOG:histocompatibility (minor) 13
HMGCS1	gene22616	HMGCS1|396379|XM_015277254.1;XM_015277253.1;NM_205411.1;XM_015277255.1;XM_015277252.1;XM_015277256.1|XM_015277254.1;XM_015277253.1;NM_205411.1;XM_015277255.1;XM_015277252.1;XM_015277256.1|XP_015132740.1;XP_015132739.1;NP_990742.1;XP_015132741.1;XP_015132738.1;XP_015132742.1	protein_coding	chr35	13649050	13665349	XP_015132853.1	PREDICTED: serine/threonine-protein kinase NIM1 isoform X2 [Gallus gallus]_x0001_XP_015128165.1 PREDICTED: serine/threonine-protein kinase NIM1-like isoform X2 [Gallus gallus]	UniRef90_E1C6B4	Uncharacterized protein n=8 Tax=Neognathae RepID=E1C6B4_CHICK	--	--	GO:0000287,GO:0004674,GO:0005524,GO:0005634,GO:0005737,GO:0006468,GO:0016021,GO:0035556	magnesium ion binding:protein serine/threonine kinase activity:ATP binding:nucleus:cytoplasm:protein phosphorylation:integral component of membrane:intracellular signal transduction	T:Signal transduction mechanisms	04KSY@aveNOG:Serine threonine-protein kinase
HMGN3	gene6839	HMGN3|421853|XM_015284632.1;NM_001006412.1|XM_015284632.1;NM_001006412.1|XP_015140118.1;NP_001006412.1	protein_coding	chr3	79746281	79770446	OXB65804.1	hypothetical protein ASZ78_016057 [Callipepla squamata]	UniRef90_R0LQ45	Uncharacterized protein (Fragment) n=1 Tax=Anas platyrhynchos RepID=R0LQ45_ANAPL	--	--	GO:0000785,GO:0005634,GO:0031492,GO:0045944,GO:0051091,GO:0061178	chromatin:nucleus:nucleosomal DNA binding:positive regulation of transcription from RNA polymerase II promoter:positive regulation of sequence-specific DNA binding transcription factor activity:regulation of insulin secretion involved in cellular response to glucose stimulus	K:Transcription	0A99N@biNOG:High mobility group nucleosomal binding domain 3
HMGN5	gene7722	HMGN5|422278|XM_015278521.1;XM_015278522.1|XM_015278521.1;XM_015278522.1|XP_015134007.1;XP_015134008.1	protein_coding	chr4	9422138	9430894	XP_010008469.1	PREDICTED: uncharacterized protein LOC104401397 [Nestor notabilis]	UniRef90_X1WI10	Uncharacterized protein n=1 Tax=Gallus gallus RepID=X1WI10_CHICK	--	--	--	--	--	--
HN1	gene18044	HN1|422119|NM_001006425.1;XM_015295400.1|NM_001006425.1;XM_015295400.1|NP_001006425.1;XP_015150886.1	protein_coding	chr18	10753874	10764036	XP_009322030.1	PREDICTED: hematological and neurological expressed 1 protein [Pygoscelis adeliae]	UniRef90_U3IGM7	Uncharacterized protein (Fragment) n=4 Tax=Anas platyrhynchos RepID=U3IGM7_ANAPL	--	--	GO:0005730,GO:0031965	nucleolus:nuclear membrane	O:Posttranslational modification, protein turnover, chaperones	04PRX@aveNOG:hematological and neurological expressed
HOMER1	gene22730	HOMER1|427181|XM_424768.5|XM_424768.5|XP_424768.3	protein_coding	chr35	22241710	22342157	AAC60281.1	unknown [Gallus gallus]	UniRef90_Q08525	Putative uncharacterized protein n=2 Tax=Gallus gallus RepID=Q08525_CHICK	--	--	GO:0035256	G-protein coupled glutamate receptor binding	S:Function unknown	0A5RU@biNOG:Reverse transcriptase (RNA-dependent DNA polymerase)
HOOK1	gene12839	HOOK1|424675|NM_001006542.1|NM_001006542.1|NP_001006542.1	protein_coding	chr8	26728370	26751250	KFZ67787.1	hypothetical protein N338_01655, partial [Podiceps cristatus]	UniRef90_L9KG53	Protein Hook like protein 1 (Fragment) n=1 Tax=Tupaia chinensis RepID=L9KG53_TUPCH	--	--	GO:0003779,GO:0005829,GO:0007032,GO:0007040,GO:0007286,GO:0008017,GO:0008333,GO:0015630,GO:0030897,GO:0042802,GO:0045022,GO:0070695	actin binding:cytosol:endosome organization:lysosome organization:spermatid development:microtubule binding:endosome to lysosome transport:microtubule cytoskeleton:HOPS complex:identical protein binding:early endosome to late endosome transport:FHF complex	S:Function unknown	0A5RU@biNOG:Reverse transcriptase (RNA-dependent DNA polymerase)
HOOK3	gene23148	HOOK3|427297|XM_015280494.1;XM_003643039.3;XM_015280495.1;XM_004949342.2;XM_015280498.1;XM_015280497.1|XM_015280494.1;XM_003643039.3;XM_015280495.1;XM_004949342.2;XM_015280498.1;XM_015280497.1|XP_015135980.1;XP_003643087.2;XP_015135981.1;XP_004949399.1;XP_015135984.1;XP_015135983.1	protein_coding	chr35	53692765	53771425	AAC60281.1	unknown [Gallus gallus]	UniRef90_K7GBL8	Uncharacterized protein n=17 Tax=Pelodiscus sinensis RepID=K7GBL8_PELSI	--	--	GO:0000242,GO:0005794,GO:0005801,GO:0005829,GO:0007032,GO:0007040,GO:0008017,GO:0008333,GO:0022027,GO:0030897,GO:0031122,GO:0034451,GO:0034454,GO:0042802,GO:0045022,GO:0050768,GO:0051645,GO:0070695,GO:0071539,GO:0097150	pericentriolar material:Golgi apparatus:cis-Golgi network:cytosol:endosome organization:lysosome organization:microtubule binding:endosome to lysosome transport:interkinetic nuclear migration:HOPS complex:cytoplasmic microtubule organization:centriolar satellite:microtubule anchoring at centrosome:identical protein binding:early endosome to late endosome transport:negative regulation of neurogene…	S:Function unknown	0B4AH@biNOG:Reverse transcriptase (RNA-dependent DNA polymerase)
HPS3	gene13627	HPS3|425047|XM_422849.5;XM_004943589.2;XM_004943592.2;XM_004943590.2;XM_015291854.1;XM_004943591.2;XM_015291855.1|XM_422849.5;XM_004943589.2;XM_004943592.2;XM_004943590.2;XM_015291854.1;XM_004943591.2;XM_015291855.1|XP_422849.2;XP_004943646.1;XP_004943649.1;XP_004943647.1;XP_015147340.1;XP_004943648.1;XP_015147341.1	protein_coding	chr9	23986409	24031336	XP_422849.2	PREDICTED: Hermansky-Pudlak syndrome 3 protein [Gallus gallus]_x0001_XP_004943646.1 PREDICTED: Hermansky-Pudlak syndrome 3 protein [Gallus gallus]_x0001_XP_004943647.1 PREDICTED: Hermansky-Pudlak syndrome 3 protein [Gallus gallus]_x0001_XP_004943648.1 PREDICTED: Hermansky-Pudlak syndrome 3 protein [Gallus gallus]_x0001_XP_004943649.1 PREDICTED: Hermansky-Pudlak syndrome 3 protein [Gallus gallus]_…	UniRef90_E1C326	Uncharacterized protein n=3 Tax=Gallus gallus RepID=E1C326_CHICK	--	--	GO:0006996,GO:0031084,GO:0043473	organelle organization:BLOC-2 complex:pigmentation	S:Function unknown	04HNV@aveNOG:Inherit from veNOG: Hermansky-Pudlak syndrome 3
HRH3	gene18775	HRH3|428147|XM_425705.4;XM_004947083.2|XM_425705.4;XM_004947083.2|XP_425705.3;XP_004947140.1	protein_coding	chr20	7962762	7966603	XP_004947140.1	PREDICTED: histamine H3 receptor isoform X1 [Gallus gallus]	UniRef90_UPI00035045F1	PREDICTED: histamine H3 receptor isoform X3 n=1 Tax=Gallus gallus RepID=UPI00035045F1	ko04080	Neuroactive ligand-receptor interaction	GO:0001505,GO:0004969,GO:0007197,GO:0007207,GO:0007271,GO:0016021,GO:0016907,GO:0045202	regulation of neurotransmitter levels:histamine receptor activity:adenylate cyclase-inhibiting G-protein coupled acetylcholine receptor signaling pathway:phospholipase C-activating G-protein coupled acetylcholine receptor signaling pathway:synaptic transmission, cholinergic:integral component of membrane:G-protein coupled acetylcholine receptor activity:synapse	T:Signal transduction mechanisms	0A0V6@biNOG:histamine receptor
HSDL2	gene23312	HSDL2|100858057|XM_003643092.3|XM_003643092.3|XP_003643140.1	protein_coding	chr35	66024371	66036970	XP_017583820.1	PREDICTED: hydroxysteroid dehydrogenase-like protein 2 [Corvus brachyrhynchos]	UniRef90_E1C7S2	Uncharacterized protein n=1 Tax=Gallus gallus RepID=E1C7S2_CHICK	--	--	GO:0005739,GO:0005777,GO:0016020	mitochondrion:peroxisome:membrane	I:Lipid transport and metabolism	04J49@aveNOG:hydroxysteroid dehydrogenase-like protein 2-like
HTR1B	gene6849	HTR1B|421858|XM_015284634.1;NM_001172781.1|XM_015284634.1;NM_001172781.1|XP_015140120.1;NP_001166252.1	protein_coding	chr3	80361095	80364161	NP_001166252.1	5-hydroxytryptamine receptor 1B [Gallus gallus]_x0001_XP_015140120.1 PREDICTED: 5-hydroxytryptamine receptor 1B isoform X1 [Gallus gallus]_x0001_ADC54223.1 5-hydroxytryptamine receptor 1B [Gallus gallus]	UniRef90_D3Y1H8	5-hydroxytryptamine receptor 1B n=10 Tax=Neognathae RepID=D3Y1H8_CHICK	ko04080,ko04024,ko04742,ko04726	Neuroactive ligand-receptor interaction:cAMP signaling pathway:Taste transduction:Serotonergic synapse	GO:0002031,GO:0004993,GO:0005737,GO:0005887,GO:0007198,GO:0007205,GO:0007268,GO:0007631,GO:0008144,GO:0014063,GO:0030818,GO:0035690,GO:0042310,GO:0046849,GO:0050795,GO:0051378,GO:0071312,GO:0071502	G-protein coupled receptor internalization:G-protein coupled serotonin receptor activity:cytoplasm:integral component of plasma membrane:adenylate cyclase-inhibiting serotonin receptor signaling pathway:protein kinase C-activating G-protein coupled receptor signaling pathway:chemical synaptic transmission:feeding behavior:drug binding:negative regulation of serotonin secretion:negative regulation…	T:Signal transduction mechanisms	04IIT@aveNOG:5-hydroxytryptamine (serotonin) receptor 1B
IAPP	gene1062	IAPP|396362|NM_205397.1|NM_205397.1|NP_990728.1	protein_coding	chr1	65318628	65322354	NP_990728.1	islet amyloid polypeptide precursor [Gallus gallus]_x0001_AAA67704.1 amyloid protein [Gallus gallus]	UniRef90_G1NLJ8	Uncharacterized protein n=3 Tax=Neognathae RepID=G1NLJ8_MELGA	ko04950	Maturity onset diabetes of the young	GO:0005179,GO:0005615,GO:0019233,GO:0042802,GO:0043025,GO:0045596,GO:0045779	hormone activity:extracellular space:sensory perception of pain:identical protein binding:neuronal cell body:negative regulation of cell differentiation:negative regulation of bone resorption	O:Posttranslational modification, protein turnover, chaperones	04P83@aveNOG:islet amyloid
ICT1	gene18032	ICT1|422114|XM_015295457.1;XM_015295456.1|XM_015295457.1;XM_015295456.1|XP_015150943.1;XP_015150942.1	protein_coding	chr18	10708202	10710554	XP_015150942.1	PREDICTED: peptidyl-tRNA hydrolase ICT1, mitochondrial isoform X1 [Gallus gallus]	UniRef90_G1NAP0	Uncharacterized protein (Fragment) n=2 Tax=Meleagris gallopavo RepID=G1NAP0_MELGA	--	--	GO:0004045,GO:0005762,GO:0016150,GO:0043022,GO:0070126,GO:0072344,GO:0016149	aminoacyl-tRNA hydrolase activity:mitochondrial large ribosomal subunit:translation release factor activity, codon nonspecific:ribosome binding:mitochondrial translational termination:rescue of stalled ribosome:translation release factor activity, codon specific	J:Translation, ribosomal structure and biogenesis	04MZZ@aveNOG:immature colon carcinoma transcript 1
ID1	gene18887	ID1|395282|NM_204590.2|NM_204590.2|NP_989921.1	protein_coding	chr20	10208269	10209010	NP_989921.1	DNA-binding protein inhibitor ID-1 [Gallus gallus]_x0001_AAK93834.1 helix-loop-helix protein [Gallus gallus]	UniRef90_G1N5H6	Uncharacterized protein n=5 Tax=Neognathae RepID=G1N5H6_MELGA	ko04015,ko04550,ko04390,ko04350	Rap1 signaling pathway:Signaling pathways regulating pluripotency of stem cells:Hippo signaling pathway:TGF-beta signaling pathway	GO:0060317	cardiac epithelial to mesenchymal transition	L:Replication, recombination and repair	0A6NU@biNOG:Inhibitor of DNA binding 1, dominant negative helix-loop-helix protein
IL12RB2	gene12893	IL12RB2|424705|XM_015291040.1;XM_015291039.1;NM_001277627.1;XM_015291042.1;XM_015291041.1|XM_015291040.1;XM_015291039.1;NM_001277627.1;XM_015291042.1;XM_015291041.1|XP_015146526.1;XP_015146525.1;NP_001264556.1;XP_015146528.1;XP_015146527.1	protein_coding	chr8	28740293	28767584	XP_015146527.1	PREDICTED: interleukin-12 receptor subunit beta-2 isoform X2 [Gallus gallus]_x0001_XP_015146528.1 PREDICTED: interleukin-12 receptor subunit beta-2 isoform X2 [Gallus gallus]	UniRef90_F1NYF3	Uncharacterized protein n=3 Tax=Phasianidae RepID=F1NYF3_CHICK	ko04060,ko05321,ko04630	Cytokine-cytokine receptor interaction:Inflammatory bowel disease (IBD):Jak-STAT signaling pathway	GO:0004896,GO:0009897,GO:0018108,GO:0019221,GO:0019901,GO:0032496,GO:0032609,GO:0032729	cytokine receptor activity:external side of plasma membrane:peptidyl-tyrosine phosphorylation:cytokine-mediated signaling pathway:protein kinase binding:response to lipopolysaccharide:interferon-gamma production:positive regulation of interferon-gamma production	W:Extracellular structures	0A08W@biNOG:Interleukin 12 receptor beta 2
IL17RA	gene1007	IL17RA|418158|XM_015286427.1;XM_015286437.1|XM_015286427.1;XM_015286437.1|XP_015141913.1;XP_015141923.1	protein_coding	chr1	61679204	61701686	XP_015141923.1	PREDICTED: interleukin-17 receptor A isoform X2 [Gallus gallus]	UniRef90_W0GHX2	Interleukin 17 receptor A n=6 Tax=Phasianidae RepID=W0GHX2_CHICK	ko04060	Cytokine-cytokine receptor interaction	GO:0005887,GO:0030368	integral component of plasma membrane:interleukin-17 receptor activity	T:Signal transduction mechanisms	04MTQ@aveNOG:interleukin 17 receptor A
IL23R	gene12891	IL23R|424704|XM_004936877.2;XR_001467911.1;XM_004936878.2;XM_004936879.2|XM_004936877.2;XR_001467911.1;XM_004936878.2;XM_004936879.2|XP_004936934.2;XP_004936935.1;XP_004936936.1	protein_coding	chr8	28725582	28739900	XP_004936934.2	PREDICTED: interleukin-23 receptor isoform X2 [Gallus gallus]	UniRef90_UPI0003503BEC	PREDICTED: interleukin-23 receptor isoform X1 n=3 Tax=Gallus gallus RepID=UPI0003503BEC	ko04060,ko05321,ko04630	Cytokine-cytokine receptor interaction:Inflammatory bowel disease (IBD):Jak-STAT signaling pathway	GO:0001916,GO:0005515,GO:0005886,GO:0006954,GO:0010535,GO:0032496,GO:0032693,GO:0032725,GO:0032735,GO:0032740,GO:0032819,GO:0034341,GO:0038155,GO:0042102,GO:0042104,GO:0042510,GO:0042517,GO:0042520,GO:0042523,GO:0043235,GO:0043382,GO:0045672,GO:0050829,GO:0051135,GO:0072536,GO:2000318,GO:2000330,GO:0005143,GO:0042019,GO:0042020	positive regulation of T cell mediated cytotoxicity:protein binding:plasma membrane:inflammatory response:positive regulation of activation of JAK2 kinase activity:response to lipopolysaccharide:negative regulation of interleukin-10 production:positive regulation of granulocyte macrophage colony-stimulating factor production:positive regulation of interleukin-12 production:positive regulation of …	--	--
IL7R	gene22576	IL7R|426054|NM_001080106.1|NM_001080106.1|NP_001073575.1	protein_coding	chr35	10887181	10900142	NP_001073575.1	interleukin-7 receptor subunit alpha precursor [Gallus gallus]_x0001_ABL10879.1 interleukin-7 receptor alpha chain [Gallus gallus]	UniRef90_A1EA95	Interleukin-7 receptor alpha chain n=1 Tax=Gallus gallus RepID=A1EA95_CHICK	ko04060,ko05340,ko04630,ko04640,ko04068,ko04151	Cytokine-cytokine receptor interaction:Primary immunodeficiency:Jak-STAT signaling pathway:Hematopoietic cell lineage:FoxO signaling pathway:PI3K-Akt signaling pathway	GO:0000902,GO:0001915,GO:0002377,GO:0004896,GO:0008361,GO:0009897,GO:0010628,GO:0016021,GO:0016049,GO:0019221,GO:0030217,GO:0033089,GO:0042100,GO:0048535,GO:0048872	cell morphogenesis:negative regulation of T cell mediated cytotoxicity:immunoglobulin production:cytokine receptor activity:regulation of cell size:external side of plasma membrane:positive regulation of gene expression:integral component of membrane:cell growth:cytokine-mediated signaling pathway:T cell differentiation:positive regulation of T cell differentiation in thymus:B cell proliferation:…	T:Signal transduction mechanisms	04NAZ@aveNOG:Inherit from veNOG: interleukin 7 receptor
IMPDH2	gene15178	IMPDH2|416058|NM_001030601.1|NM_001030601.1|NP_001025772.1	protein_coding	chr12	11655848	11667372	XP_010202448.1	PREDICTED: inosine-5'-monophosphate dehydrogenase 2, partial [Colius striatus]	UniRef90_G3US53	Uncharacterized protein (Fragment) n=1 Tax=Meleagris gallopavo RepID=G3US53_MELGA	ko00230,ko00983	Purine metabolism:Drug metabolism - other enzymes	GO:0003824,GO:0055114,GO:0006164,GO:0046872,GO:0005737,GO:0007623,GO:0003938,GO:0016491,GO:0005634,GO:0006177	catalytic activity:oxidation-reduction process:purine nucleotide biosynthetic process:metal ion binding:cytoplasm:circadian rhythm:IMP dehydrogenase activity:oxidoreductase activity:nucleus:GMP biosynthetic process	F:Nucleotide transport and metabolism	04FID@aveNOG:IMP (inosine 5'-monophosphate) dehydrogenase 2
IMPG1	gene6854	IMPG1|374088|XM_015284736.1;XM_015284737.1;NM_204241.1|XM_015284736.1;XM_015284737.1;NM_204241.1|XP_015140222.1;XP_015140223.1;NP_989572.1	protein_coding	chr3	80678617	80735783	XP_015140222.1	PREDICTED: interphotoreceptor matrix proteoglycan 1 isoform X1 [Gallus gallus]_x0001_XP_015140223.1 PREDICTED: interphotoreceptor matrix proteoglycan 1 isoform X1 [Gallus gallus]	UniRef90_Q8JIR8	Interphotoreceptor matrix proteoglycan 1 n=1 Tax=Gallus gallus RepID=IMPG1_CHICK	--	--	GO:0005576	extracellular region	W:Extracellular structures	04M6S@aveNOG:interphotoreceptor matrix proteoglycan 1
INADL	gene12855	INADL|424682|XM_015291148.1;XM_004936854.2;XM_015291147.1;XM_015291153.1;XM_015291151.1;XM_015291154.1;XM_015291152.1;XM_004936852.2;XM_004936853.2;XM_015291149.1;XM_015291150.1|XM_015291148.1;XM_004936854.2;XM_015291147.1;XM_015291153.1;XM_015291151.1;XM_015291154.1;XM_015291152.1;XM_004936852.2;XM_004936853.2;XM_015291149.1;XM_015291150.1|XP_015146634.1;XP_004936911.1;XP_015146633.1;XP_01514663…	protein_coding	chr8	27407352	27547640	XP_015146638.1	PREDICTED: inaD-like protein isoform X5 [Gallus gallus]	UniRef90_E1C4T3	Uncharacterized protein n=7 Tax=Gallus gallus RepID=E1C4T3_CHICK	ko04390,ko04530	Hippo signaling pathway:Tight junction	GO:0005923,GO:0045177,GO:0048471,GO:0070062	bicellular tight junction:apical part of cell:perinuclear region of cytoplasm:extracellular exosome	T:Signal transduction mechanisms	04H1H@aveNOG:InaD-like (Drosophila)
INIP	gene23310	INIP|427331|NM_001006585.1;XM_015280606.1|NM_001006585.1;XM_015280606.1|NP_001006585.1;XP_015136092.1	protein_coding	chr35	65920837	65931330	EMC78466.1	SOSS complex subunit C [Columba livia]	UniRef90_U3IE36	Uncharacterized protein n=1 Tax=Anas platyrhynchos RepID=U3IE36_ANAPL	--	--	GO:0006281,GO:0070876	DNA repair:SOSS complex	S:Function unknown	0A7G9@biNOG:INTS3 and NABP interacting protein
INPP5A	gene11356	INPP5A|423973|XM_015289009.1;XM_015289008.1;XM_015289010.1|XM_015289009.1;XM_015289008.1;XM_015289010.1|XP_015144495.1;XP_015144494.1;XP_015144496.1	protein_coding	chr6	35098247	35309171	AAC60281.1	unknown [Gallus gallus]	UniRef90_Q08525	Putative uncharacterized protein n=2 Tax=Gallus gallus RepID=Q08525_CHICK	--	--	GO:0016787,GO:0042731,GO:0046856,GO:0070062	hydrolase activity:PH domain binding:phosphatidylinositol dephosphorylation:extracellular exosome	S:Function unknown	0B4AH@biNOG:Reverse transcriptase (RNA-dependent DNA polymerase)
IQGAP2	gene22752	IQGAP2|427211|NM_001277778.1;XM_015277323.1;XM_015277321.1;XM_015277322.1;XM_015277324.1;XM_015277320.1;XM_015277326.1;XM_015277325.1|NM_001277778.1;XM_015277323.1;XM_015277321.1;XM_015277322.1;XM_015277324.1;XM_015277320.1;XM_015277326.1;XM_015277325.1|NP_001264707.1;XP_015132809.1;XP_015132807.1;XP_015132808.1;XP_015132810.1;XP_015132806.1;XP_015132812.1;XP_015132811.1	protein_coding	chr35	23461599	23577705	XP_001231246.1	PREDICTED: proteinase-activated receptor 3 [Gallus gallus]	UniRef90_F1P2V3	Uncharacterized protein n=8 Tax=Neognathae RepID=F1P2V3_CHICK	ko04080,ko04360,ko04610	Neuroactive ligand-receptor interaction:Axon guidance:Complement and coagulation cascades	GO:0007596,GO:0015057,GO:0016021,GO:0016324,GO:0070493	blood coagulation:thrombin-activated receptor activity:integral component of membrane:apical plasma membrane:thrombin-activated receptor signaling pathway	T:Signal transduction mechanisms	04FFY@aveNOG:coagulation factor II (thrombin) receptor-like 2
IRAK1BP1	gene6844	IRAK1BP1|421857|NM_001278022.1;XM_015284633.1|NM_001278022.1;XM_015284633.1|NP_001264951.1;XP_015140119.1	protein_coding	chr3	79909975	79923074	XP_015140119.1	PREDICTED: interleukin-1 receptor-associated kinase 1-binding protein 1 isoform X1 [Gallus gallus]	UniRef90_F1NXP8	Uncharacterized protein n=1 Tax=Gallus gallus RepID=F1NXP8_CHICK	--	--	GO:0005622,GO:0006955,GO:0007249	intracellular:immune response:I-kappaB kinase/NF-kappaB signaling	T:Signal transduction mechanisms	04HEZ@aveNOG:interleukin-1 receptor-associated kinase 1 binding protein 1
IRF9	gene18893	IRF9|395243|NM_204558.1|NM_204558.1|NP_989889.1	protein_coding	chr20	10265011	10267614	XP_019477891.1	PREDICTED: interferon regulatory factor 4-like isoform X1 [Meleagris gallopavo]	UniRef90_Q90WI0	Interferon regulatory factor 10 n=1 Tax=Gallus gallus RepID=Q90WI0_CHICK	--	--	GO:0000975,GO:0003700,GO:0006355	regulatory region DNA binding:transcription factor activity, sequence-specific DNA binding:regulation of transcription, DNA-templated	O:Posttranslational modification, protein turnover, chaperones	04JDH@aveNOG:Interferon-regulatory factor 3
IST1	gene14780	IST1|415877|XM_015292721.1;XM_015292719.1;XM_015292720.1|XM_015292721.1;XM_015292719.1;XM_015292720.1|XP_015148207.1;XP_015148205.1;XP_015148206.1	protein_coding	chr11	19965154	19972318	XP_020737918.1	LOW QUALITY PROTEIN: IST1 homolog [Odocoileus virginianus texanus]	UniRef90_E1C062	Uncharacterized protein n=4 Tax=Amniota RepID=E1C062_CHICK	ko04144	Endocytosis	GO:0000910,GO:0002230,GO:0005793,GO:0005813,GO:0005829,GO:0009838,GO:0015031,GO:0019076,GO:0032403,GO:0045862,GO:0046745,GO:0048672,GO:0070062,GO:0090541,GO:0090543,GO:0098779,GO:0098792	cytokinesis:positive regulation of defense response to virus by host:endoplasmic reticulum-Golgi intermediate compartment:centrosome:cytosol:abscission:protein transport:viral release from host cell:protein complex binding:positive regulation of proteolysis:viral capsid secondary envelopment:positive regulation of collateral sprouting:extracellular exosome:MIT domain binding:Flemming body:mitopha…	Z:Cytoskeleton	04FXU@aveNOG:Regulator of Vps4 activity in the MVB pathway
ITGB3BP	gene12867	ITGB3BP|424689|NM_001044658.1|NM_001044658.1|NP_001038123.1	protein_coding	chr8	27913045	27931892	NP_001038123.2	centromere protein R [Gallus gallus]	UniRef90_Q1T763	Centromere protein R n=6 Tax=Phasianidae RepID=CENPR_CHICK	--	--	GO:0005654,GO:0006355,GO:0034080	nucleoplasm:regulation of transcription, DNA-templated:CENP-A containing nucleosome assembly	K:Transcription	04PR9@aveNOG:integrin beta 3 binding protein (beta3-endonexin)
JAGN1	gene15161	JAGN1|107054427|XM_015293351.1;XM_015293352.1;XM_015293350.1|XM_015293351.1;XM_015293352.1;XM_015293350.1|XP_015148837.1;XP_015148838.1;XP_015148836.1	protein_coding	chr12	11513937	11515143	XP_010716895.1	PREDICTED: protein jagunal homolog 1 [Meleagris gallopavo]_x0001_XP_015148836.1 PREDICTED: protein jagunal homolog 1 [Gallus gallus]_x0001_XP_015148837.1 PREDICTED: protein jagunal homolog 1 [Gallus gallus]_x0001_XP_015148838.1 PREDICTED: protein jagunal homolog 1 [Gallus gallus]_x0001_XP_021265720.1 protein jagunal homolog 1 [Numida meleagris]_x0001_XP_021265721.1 protein jagunal homolog 1 [Numi…	UniRef90_G1N8L4	Uncharacterized protein n=2 Tax=Meleagris gallopavo RepID=G1N8L4_MELGA	--	--	GO:0002446,GO:0005789,GO:0007029,GO:0016021,GO:0016192,GO:0030223,GO:0038158,GO:0050832,GO:1990266	neutrophil mediated immunity:endoplasmic reticulum membrane:endoplasmic reticulum organization:integral component of membrane:vesicle-mediated transport:neutrophil differentiation:granulocyte colony-stimulating factor signaling pathway:defense response to fungus:neutrophil migration	U:Intracellular trafficking, secretion, and vesicular transport	04K0P@aveNOG:Protein of unknown function (DUF1352)
JAK1	gene12875	JAK1|395681|XM_015290965.1;NM_204870.1|XM_015290965.1;NM_204870.1|XP_015146451.1;NP_990201.1	protein_coding	chr8	28299672	28351209	XP_010714580.1	PREDICTED: tyrosine-protein kinase JAK1-like [Meleagris gallopavo]	UniRef90_G1NGZ6	Uncharacterized protein n=18 Tax=Neognathae RepID=G1NGZ6_MELGA	ko05145,ko05140,ko05152,ko05166,ko05212,ko04630,ko04380,ko05200,ko05203,ko05160,ko01521,ko05162,ko05164,ko04151,ko05168,ko05169,ko05161,ko04550	Toxoplasmosis:Leishmaniasis:Tuberculosis:HTLV-I infection:Pancreatic cancer:Jak-STAT signaling pathway:Osteoclast differentiation:Pathways in cancer:Viral carcinogenesis:Hepatitis C:EGFR tyrosine kinase inhibitor resistance:Measles:Influenza A:PI3K-Akt signaling pathway:Herpes simplex infection:Epstein-Barr virus infection:Hepatitis B:Signaling pathways regulating pluripotency of stem cells	GO:0004715,GO:0005102,GO:0005524,GO:0005634,GO:0005737,GO:0005856,GO:0005925,GO:0007169,GO:0016477,GO:0019903,GO:0030154,GO:0031234,GO:0031625,GO:0035556,GO:0038083,GO:0038110,GO:0042127,GO:0045087,GO:0046677	non-membrane spanning protein tyrosine kinase activity:receptor binding:ATP binding:nucleus:cytoplasm:cytoskeleton:focal adhesion:transmembrane receptor protein tyrosine kinase signaling pathway:cell migration:protein phosphatase binding:cell differentiation:extrinsic component of cytoplasmic side of plasma membrane:ubiquitin protein ligase binding:intracellular signal transduction:peptidyl-tyros…	T:Signal transduction mechanisms	04P35@aveNOG:B41
JMY	gene22731	JMY|427182|XM_003642911.3|XM_003642911.3|XP_003642959.1	protein_coding	chr35	22341639	22404583	OXB66316.1	hypothetical protein ASZ78_004265 [Callipepla squamata]	UniRef90_E1C822	Uncharacterized protein n=1 Tax=Gallus gallus RepID=E1C822_CHICK	--	--	GO:0003713,GO:0003779,GO:0006357,GO:0031252,GO:0034314	transcription coactivator activity:actin binding:regulation of transcription from RNA polymerase II promoter:cell leading edge:Arp2/3 complex-mediated actin nucleation	K:Transcription	09TBT@biNOG:and -regulatory protein
JUN	gene12836	JUN|424673|NM_001031289.1|NM_001031289.1|NP_001026460.1	protein_coding	chr8	26451075	26452782	XP_015726135.1	PREDICTED: transcription factor AP-1 [Coturnix japonica]_x0001_XP_021260989.1 transcription factor AP-1 [Numida meleagris]_x0001_OXB64555.1 hypothetical protein ASZ78_016007 [Callipepla squamata]_x0001_OXB82128.1 hypothetical protein H355_009007 [Colinus virginianus]	UniRef90_P18870	Transcription factor AP-1 n=31 Tax=Sauria RepID=JUN_CHICK	ko04214,ko05323,ko05211,ko04620,ko04933,ko05203,ko04722,ko05168,ko04660,ko05031,ko05140,ko05133,ko05231,ko05210,ko04668,ko04380,ko05166,ko04510,ko04013,ko04310,ko04024,ko04010,ko04932,ko05169,ko05132,ko05321,ko04912,ko04915,ko04210,ko05030,ko05120,ko05142,ko04662,ko04012,ko05200,ko05164,ko01522,ko04921,ko05161	Apoptosis - fly:Rheumatoid arthritis:Renal cell carcinoma:Toll-like receptor signaling pathway:AGE-RAGE signaling pathway in diabetic complications:Viral carcinogenesis:Neurotrophin signaling pathway:Herpes simplex infection:T cell receptor signaling pathway:Amphetamine addiction:Leishmaniasis:Pertussis:Choline metabolism in cancer:Colorectal cancer:TNF signaling pathway:Osteoclast differentiatio…	GO:0000122,GO:0000790,GO:0000978,GO:0000981,GO:0003713,GO:0005515,GO:0005634,GO:0005667,GO:0006351,GO:0007265,GO:0008134,GO:0009314,GO:0009612,GO:0010941,GO:0030307,GO:0032870,GO:0034097,GO:0042127,GO:0042493,GO:0043923,GO:0044212,GO:0045597,GO:0045944,GO:0051591,GO:0051726	negative regulation of transcription from RNA polymerase II promoter:nuclear chromatin:RNA polymerase II core promoter proximal region sequence-specific DNA binding:RNA polymerase II transcription factor activity, sequence-specific DNA binding:transcription coactivator activity:protein binding:nucleus:transcription factor complex:transcription, DNA-templated:Ras protein signal transduction:transc…	K:Transcription	04NI3@aveNOG:Jun-like transcription factor
KANK4	gene12856	KANK4|424684|XM_015291158.1;XM_015291155.1;XM_015291157.1;XM_015291156.1|XM_015291158.1;XM_015291155.1;XM_015291157.1;XM_015291156.1|XP_015146644.1;XP_015146641.1;XP_015146643.1;XP_015146642.1	protein_coding	chr8	27550988	27569541	XP_015146641.1	PREDICTED: KN motif and ankyrin repeat domain-containing protein 4 isoform X1 [Gallus gallus]_x0001_XP_015146642.1 PREDICTED: KN motif and ankyrin repeat domain-containing protein 4 isoform X1 [Gallus gallus]_x0001_XP_015146643.1 PREDICTED: KN motif and ankyrin repeat domain-containing protein 4 isoform X1 [Gallus gallus]	UniRef90_E1C250	Uncharacterized protein n=1 Tax=Gallus gallus RepID=E1C250_CHICK	--	--	GO:0005737	cytoplasm	S:Function unknown	04GFB@aveNOG:KN motif and ankyrin repeat
KARS	gene14789	KARS|415885|NM_001030583.1;XM_015292605.1;XM_015292604.1|NM_001030583.1;XM_015292605.1;XM_015292604.1|NP_001025754.1;XP_015148091.1;XP_015148090.1	protein_coding	chr11	20108842	20121014	XP_021264449.1	telomeric repeat-binding factor 2-interacting protein 1 [Numida meleagris]	UniRef90_O42110	ORF2 n=1 Tax=Acanthochelys spixii RepID=O42110_9SAUR	ko00970	Aminoacyl-tRNA biosynthesis	GO:0003676,GO:0004824,GO:0005524,GO:0005739,GO:0006430,GO:0015630	nucleic acid binding:lysine-tRNA ligase activity:ATP binding:mitochondrion:lysyl-tRNA aminoacylation:microtubule cytoskeleton	S:Function unknown	0B4AH@biNOG:Reverse transcriptase (RNA-dependent DNA polymerase)
KBTBD12	gene15103	KBTBD12|427587|XM_004944592.2|XM_004944592.2|XP_004944649.1	protein_coding	chr12	9571024	9608515	XP_004944649.1	PREDICTED: kelch repeat and BTB domain-containing protein 12 [Gallus gallus]	UniRef90_G1N5Z9	Uncharacterized protein n=7 Tax=Neognathae RepID=G1N5Z9_MELGA	--	--	GO:0016567,GO:0031463,GO:0004842	protein ubiquitination:Cul3-RING ubiquitin ligase complex:ubiquitin-protein transferase activity	T:Signal transduction mechanisms	04HFP@aveNOG:kelch repeat and BTB (POZ) domain containing 12
KBTBD8	gene15223	KBTBD8|416085|XM_414420.5;XM_004944672.2|XM_414420.5;XM_004944672.2|XP_414420.4;XP_004944729.1	protein_coding	chr12	14639950	14650919	XP_414420.4	PREDICTED: kelch repeat and BTB domain-containing protein 8 isoform X1 [Gallus gallus]	UniRef90_U3KFW0	Uncharacterized protein n=12 Tax=Sauria RepID=U3KFW0_FICAL	--	--	GO:0016567,GO:0031463,GO:0004842	protein ubiquitination:Cul3-RING ubiquitin ligase complex:ubiquitin-protein transferase activity	T:Signal transduction mechanisms	09V7C@biNOG:Kelch repeat and BTB (POZ) domain containing 8
KCMF1	gene23150	KCMF1|770239|XM_001233571.4|XM_001233571.4|XP_001233572.2	protein_coding	chr35	53774220	53829526	KFW72624.1	hypothetical protein AS28_04863, partial [Pygoscelis adeliae]	UniRef90_O42488	Putative uncharacterized protein n=1 Tax=Gallus gallus RepID=O42488_CHICK	--	--	GO:0008270	zinc ion binding	--	--
KCNG1	gene19027	KCNG1|419347|XM_015296515.1;XM_004947260.2;XM_015296516.1|XM_015296515.1;XM_004947260.2;XM_015296516.1|XP_015152001.1;XP_004947317.1;XP_015152002.1	protein_coding	chr20	13579948	13594209	OXB79238.1	hypothetical protein H355_013159 [Colinus virginianus]	UniRef90_E1C3M8	Uncharacterized protein n=18 Tax=Testudines + Archosauria group RepID=E1C3M8_CHICK	--	--	GO:0005251,GO:0008076,GO:0016021,GO:0034765,GO:0043231,GO:0051260,GO:0071805	delayed rectifier potassium channel activity:voltage-gated potassium channel complex:integral component of membrane:regulation of ion transmembrane transport:intracellular membrane-bounded organelle:protein homooligomerization:potassium ion transmembrane transport	P:Inorganic ion transport and metabolism	04K8K@aveNOG:potassium voltage-gated channel, subfamily G, member
KCNK10	gene10137	KCNK10|428902|XM_004941854.2|XM_004941854.2|XP_004941911.1	protein_coding	chr5	43007574	43063487	XP_004941911.1	PREDICTED: potassium channel subfamily K member 10 [Gallus gallus]	UniRef90_U3IPJ7	Uncharacterized protein (Fragment) n=3 Tax=Neognathae RepID=U3IPJ7_ANAPL	ko04971	Gastric acid secretion	GO:0005887,GO:0022841,GO:0030322,GO:0071805	integral component of plasma membrane:potassium ion leak channel activity:stabilization of membrane potential:potassium ion transmembrane transport	P:Inorganic ion transport and metabolism	04NE1@aveNOG:potassium channel, subfamily K, member 10
KCNK13	gene10150	KCNK13|772210|XM_001235375.3|XM_001235375.3|XP_001235376.1	protein_coding	chr5	43755407	43808399	XP_012964548.1	potassium channel subfamily K member 13, partial [Anas platyrhynchos]	UniRef90_R0KXC1	Potassium channel subfamily K member 13 (Fragment) n=2 Tax=Anas platyrhynchos RepID=R0KXC1_ANAPL	--	--	GO:0005887,GO:0022841,GO:0030322,GO:0071805	integral component of plasma membrane:potassium ion leak channel activity:stabilization of membrane potential:potassium ion transmembrane transport	P:Inorganic ion transport and metabolism	04NW2@aveNOG:potassium channel, subfamily K, member 13
KCNN2	gene23444	KCNN2|395579|XM_015280587.1;NM_204798.1|XM_015280587.1;NM_204798.1|XP_015136073.1;NP_990129.1	protein_coding	chr35	73269214	73338838	XP_015136073.1	PREDICTED: small conductance calcium-activated potassium channel protein 2 isoform X1 [Gallus gallus]	UniRef90_Q9PTS9	Small-conductance calcium-activated potassium channel n=8 Tax=Amniota RepID=Q9PTS9_CHICK	ko04726,ko04911,ko04976	Serotonergic synapse:Insulin secretion:Bile secretion	GO:0005516,GO:0005790,GO:0005886,GO:0009986,GO:0016021,GO:0016286,GO:0019904,GO:0030018,GO:0030315,GO:0042803,GO:0043025,GO:0043197,GO:0051393,GO:0071805,GO:1901379	calmodulin binding:smooth endoplasmic reticulum:plasma membrane:cell surface:integral component of membrane:small conductance calcium-activated potassium channel activity:protein domain specific binding:Z disc:T-tubule:protein homodimerization activity:neuronal cell body:dendritic spine:alpha-actinin binding:potassium ion transmembrane transport:regulation of potassium ion transmembrane transport	P:Inorganic ion transport and metabolism	09UHB@biNOG:potassium intermediate small conductance calcium-activated channel, subfamily N, member
KCNQ2	gene18812	KCNQ2|428151|XM_004947101.2;XM_004947098.2;XM_015296637.1;XM_015296635.1;XM_004947100.2;XM_004947099.2;XM_015296636.1;XM_001233449.3;XM_015296639.1;XM_015296640.1;XM_001233488.3;XM_015296638.1;XM_004947102.2;XM_001233466.3;XM_004947104.2|XM_004947101.2;XM_004947098.2;XM_015296637.1;XM_015296635.1;XM_004947100.2;XM_004947099.2;XM_015296636.1;XM_001233449.3;XM_015296639.1;XM_015296640.1;XM_00123348…	protein_coding	chr20	9123855	9191942	OXB78482.1	hypothetical protein H355_007512 [Colinus virginianus]	UniRef90_UPI000350EB80	PREDICTED: potassium voltage-gated channel subfamily KQT member 2, partial n=2 Tax=Amniota RepID=UPI000350EB80	ko04725	Cholinergic synapse	GO:0005251,GO:0008076,GO:0016021,GO:0030506,GO:0071805	delayed rectifier potassium channel activity:voltage-gated potassium channel complex:integral component of membrane:ankyrin binding:potassium ion transmembrane transport	P:Inorganic ion transport and metabolism	04HCV@aveNOG:potassium voltage-gated channel, KQT-like subfamily, member 2
KCTD2	gene18040	KCTD2|422116|NM_001007913.1|NM_001007913.1|NP_001007914.1	protein_coding	chr18	10723445	10730535	XP_021270219.1	BTB/POZ domain-containing protein KCTD2 [Numida meleagris]	UniRef90_Q5ZJ62	Uncharacterized protein n=2 Tax=Amniota RepID=Q5ZJ62_CHICK	--	--	GO:0032403,GO:0051260	protein complex binding:protein homooligomerization	S:Function unknown	04N5B@aveNOG:potassium channel tetramerisation domain containing
KDELC1	gene2297	KDELC1|418766|XM_416963.5|XM_416963.5|XP_416963.2	protein_coding	chr1	142793230	142804106	KFP66142.1	hypothetical protein N322_10227, partial [Cariama cristata]	UniRef90_E1BSM9	Uncharacterized protein n=1 Tax=Gallus gallus RepID=E1BSM9_CHICK	--	--	GO:0005788,GO:0006664,GO:0046527	endoplasmic reticulum lumen:glycolipid metabolic process:glucosyltransferase activity	S:Function unknown	04G7U@aveNOG:KDEL (Lys-Asp-Glu-Leu) containing 1
KDM5A	gene990	KDM5A|418148|XM_004937924.2;XM_416379.5|XM_004937924.2;XM_416379.5|XP_004937981.2;XP_416379.3	protein_coding	chr1	60298004	60346991	XP_416379.3	PREDICTED: lysine-specific demethylase 5A isoform X2 [Gallus gallus]	UniRef90_G1NL10	Uncharacterized protein (Fragment) n=1 Tax=Meleagris gallopavo RepID=G1NL10_MELGA	--	--	GO:0000122,GO:0003677,GO:0003713,GO:0005737,GO:0008270,GO:0016706,GO:0019907,GO:0031490,GO:0032922,GO:0032993,GO:0034720,GO:0045893,GO:0055114,GO:1901726	negative regulation of transcription from RNA polymerase II promoter:DNA binding:transcription coactivator activity:cytoplasm:zinc ion binding:oxidoreductase activity, acting on paired donors, with incorporation or reduction of molecular oxygen, 2-oxoglutarate as one donor, and incorporation of one atom each of oxygen into both donors:cyclin-dependent protein kinase activating kinase holoenzyme c…	S:Function unknown	04MQ8@aveNOG:lysine (K)-specific demethylase 5A
KIAA0195	gene18054	KIAA0195|422124|XM_420127.5;XM_015295445.1;XM_015295446.1|XM_420127.5;XM_015295445.1;XM_015295446.1|XP_420127.3;XP_015150931.1;XP_015150932.1	protein_coding	chr18	10881808	10928979	XP_015150931.1	PREDICTED: uncharacterized protein KIAA0195 homolog isoform X1 [Gallus gallus]	UniRef90_G1NB60	Uncharacterized protein n=1 Tax=Meleagris gallopavo RepID=G1NB60_MELGA	--	--	GO:0005654,GO:0016021	nucleoplasm:integral component of membrane	S:Function unknown	09WIX@biNOG:kiaa0195
KIAA0753	gene18486	KIAA0753|417681|XM_015296192.1;XM_015296194.1;XM_015296198.1;XR_001469494.1;XM_015296197.1;XM_015296195.1;XM_015296199.1;XM_015296196.1;XM_015296193.1|XM_015296192.1;XM_015296194.1;XM_015296198.1;XR_001469494.1;XM_015296197.1;XM_015296195.1;XM_015296199.1;XM_015296196.1;XM_015296193.1|XP_015151678.1;XP_015151680.1;XP_015151684.1;XP_015151683.1;XP_015151681.1;XP_015151685.1;XP_015151682.1;XP_01515…	protein_coding	chr19	9828953	9848715	XP_015151682.1	PREDICTED: protein moonraker isoform X3 [Gallus gallus]	UniRef90_F1N9M1	Uncharacterized protein n=1 Tax=Gallus gallus RepID=F1N9M1_CHICK	--	--	GO:0005737,GO:0005813,GO:0007099	cytoplasm:centrosome:centriole replication	S:Function unknown	04FW7@aveNOG:Inherit from veNOG: kiaa0753
KIAA0930	gene1153	KIAA0930|418241|XM_416465.5|XM_416465.5|XP_416465.4	protein_coding	chr1	70296055	70375615	KFP84123.1	hypothetical protein N311_12544, partial [Apaloderma vittatum]	UniRef90_R4GMJ9	Uncharacterized protein (Fragment) n=1 Tax=Gallus gallus RepID=R4GMJ9_CHICK	--	--	GO:0003674,GO:0008150,GO:0005575	molecular_function:biological_process:cellular_component	S:Function unknown	0Y65V@NOG:Retrotransposon protein
KIAA1328	gene22452	KIAA1328|426890|XM_015277301.1;XM_015277298.1;XM_015277296.1;XM_015277302.1;XM_015277297.1;XM_015277299.1;XM_015277303.1;NM_001031404.1;XM_015277300.1|XM_015277301.1;XM_015277298.1;XM_015277296.1;XM_015277302.1;XM_015277297.1;XM_015277299.1;XM_015277303.1;NM_001031404.1;XM_015277300.1|XP_015132787.1;XP_015132784.1;XP_015132782.1;XP_015132788.1;XP_015132783.1;XP_015132785.1;XP_015132789.1;NP_00102…	protein_coding	chr35	6920974	7102935	XP_015132787.1	PREDICTED: protein hinderin isoform X6 [Gallus gallus]_x0001_XP_015132788.1 PREDICTED: protein hinderin isoform X6 [Gallus gallus]	UniRef90_E1BR49	Uncharacterized protein n=2 Tax=Gallus gallus RepID=E1BR49_CHICK	--	--	GO:0005515	protein binding	S:Function unknown	04IY2@aveNOG:Inherit from veNOG: kiaa1328
KIAA1644	gene1139	KIAA1644|100857276|XM_015291144.1;XM_015291133.1;XM_015291097.1;XM_015291118.1;XM_004938037.2;XM_015291125.1;XM_015291123.1;XM_015291109.1|XM_015291144.1;XM_015291133.1;XM_015291097.1;XM_015291118.1;XM_004938037.2;XM_015291125.1;XM_015291123.1;XM_015291109.1|XP_015146630.1;XP_015146619.1;XP_015146583.1;XP_015146604.1;XP_004938094.1;XP_015146611.1;XP_015146609.1;XP_015146595.1	protein_coding	chr1	69334733	69416977	KGL88445.1	hypothetical protein N301_07267, partial [Charadrius vociferus]	UniRef90_UPI0003506BE8	PREDICTED: formin-like protein 5-like n=1 Tax=Gallus gallus RepID=UPI0003506BE8	--	--	GO:0016021	integral component of membrane	S:Function unknown	0ANIA@biNOG:Inherit from KOG: Retrotransposon protein
KIAA1755	gene18921	KIAA1755|101750666|XM_004947188.2;XM_015296590.1|XM_004947188.2;XM_015296590.1|XP_004947245.2;XP_015152076.1	protein_coding	chr20	10553417	10563520	XP_004947245.2	PREDICTED: uncharacterized protein KIAA1755 homolog isoform X1 [Gallus gallus]	UniRef90_UPI0003507006	PREDICTED: LOW QUALITY PROTEIN: uncharacterized protein KIAA1755 homolog n=1 Tax=Gallus gallus RepID=UPI0003507006	--	--	GO:0003674,GO:0005575,GO:0008150	molecular_function:cellular_component:biological_process	T:Signal transduction mechanisms	04F2G@aveNOG:Inherit from biNOG: kiaa1755
KIAA1958	gene23311	KIAA1958|431637|XR_001464886.1;XM_015280695.1;XM_015280697.1;XM_004949514.2;XM_015280698.1;XM_015280696.1|XR_001464886.1;XM_015280695.1;XM_015280697.1;XM_004949514.2;XM_015280698.1;XM_015280696.1|XP_015136181.1;XP_015136183.1;XP_004949571.1;XP_015136184.1;XP_015136182.1	protein_coding	chr35	65946671	66007445	XP_010169822.1	PREDICTED: uncharacterized protein LOC104527723, partial [Antrostomus carolinensis]	UniRef90_F1NTZ6	Uncharacterized protein n=5 Tax=Neognathae RepID=F1NTZ6_CHICK	--	--	GO:0000981,GO:0003677,GO:0005654,GO:0005737,GO:0006357	RNA polymerase II transcription factor activity, sequence-specific DNA binding:DNA binding:nucleoplasm:cytoplasm:regulation of transcription from RNA polymerase II promoter	S:Function unknown	04QCT@aveNOG:Inherit from veNOG: kiaa1958
KIF3B	gene18904	KIF3B|419284|XM_015296396.1;NM_001012834.1;XM_015296395.1;XM_015296394.1|XM_015296396.1;NM_001012834.1;XM_015296395.1;XM_015296394.1|XP_015151882.1;NP_001012852.1;XP_015151881.1;XP_015151880.1	protein_coding	chr20	10348972	10359285	OXB67794.1	hypothetical protein ASZ78_005476 [Callipepla squamata]_x0001_OXB79342.1 hypothetical protein H355_013263 [Colinus virginianus]	UniRef90_M7BMI9	Kinesin-like protein KIF3B n=1 Tax=Chelonia mydas RepID=M7BMI9_CHEMY	--	--	GO:0003777,GO:0005524,GO:0005813,GO:0005871,GO:0005874,GO:0005929,GO:0007018,GO:0008017,GO:0016020,GO:0016887,GO:0016939,GO:0017048,GO:0030705,GO:0030990,GO:0070062,GO:0090307	microtubule motor activity:ATP binding:centrosome:kinesin complex:microtubule:cilium:microtubule-based movement:microtubule binding:membrane:ATPase activity:kinesin II complex:Rho GTPase binding:cytoskeleton-dependent intracellular transport:intraciliary transport particle:extracellular exosome:mitotic spindle assembly	Z:Cytoskeleton	04MZG@aveNOG:kinesin family member 3B
KIF5C	gene12094	KIF5C|408046|NM_001293305.1|NM_001293305.1|NP_001280234.1	protein_coding	chr7	34961029	35028577	KFV05530.1	hypothetical protein N339_04974, partial [Pterocles gutturalis]	UniRef90_Q08525	Putative uncharacterized protein n=2 Tax=Gallus gallus RepID=Q08525_CHICK	ko04728,ko04144	Dopaminergic synapse:Endocytosis	GO:0005524,GO:0005737,GO:0005871,GO:0005874,GO:0007018,GO:0007411,GO:0008017,GO:0008045,GO:0008104,GO:0008574,GO:0030705,GO:0035253,GO:0043005,GO:0051028	ATP binding:cytoplasm:kinesin complex:microtubule:microtubule-based movement:axon guidance:microtubule binding:motor neuron axon guidance:protein localization:ATP-dependent microtubule motor activity, plus-end-directed:cytoskeleton-dependent intracellular transport:ciliary rootlet:neuron projection:mRNA transport	S:Function unknown	0A5RU@biNOG:Reverse transcriptase (RNA-dependent DNA polymerase)
KLF15	gene15126	KLF15|427588|XM_425161.4;XM_004944605.2;XM_015293361.1|XM_425161.4;XM_004944605.2;XM_015293361.1|XP_425161.3;XP_004944662.1;XP_015148847.1	protein_coding	chr12	10635648	10650076	XP_425161.3	PREDICTED: Krueppel-like factor 15 isoform X1 [Gallus gallus]	UniRef90_E1BYR7	Uncharacterized protein n=20 Tax=Testudines + Archosauria group RepID=E1BYR7_CHICK	--	--	GO:0003677,GO:0010468,GO:0045893,GO:0046872,GO:1901653	DNA binding:regulation of gene expression:positive regulation of transcription, DNA-templated:metal ion binding:cellular response to peptide	K:Transcription	04JXI@aveNOG:ZnF_C2H2
KLF4	gene23171	KLF4|770254|XM_004949369.2;XM_001233583.4|XM_004949369.2;XM_001233583.4|XP_004949426.1;XP_001233584.3	protein_coding	chr35	55702481	55706992	XP_001233584.3	PREDICTED: Krueppel-like factor 4 isoform X2 [Gallus gallus]	UniRef90_R4GHJ8	Uncharacterized protein n=2 Tax=Gallus gallus RepID=R4GHJ8_CHICK	ko04550	Signaling pathways regulating pluripotency of stem cells	GO:0000122,GO:0000987,GO:0001010,GO:0001047,GO:0001077,GO:0001085,GO:0001190,GO:0005654,GO:0005719,GO:0005737,GO:0006366,GO:0008013,GO:0008285,GO:0009913,GO:0019827,GO:0031077,GO:0032088,GO:0032270,GO:0032526,GO:0034115,GO:0035166,GO:0043154,GO:0044798,GO:0045415,GO:0045429,GO:0045444,GO:0045944,GO:0046872,GO:0046985,GO:0048679,GO:0048730,GO:0051973,GO:0060070,GO:0060761,GO:0071363,GO:0071499,GO:…	negative regulation of transcription from RNA polymerase II promoter:core promoter proximal region sequence-specific DNA binding:transcription factor activity, sequence-specific DNA binding transcription factor recruiting:core promoter binding:transcriptional activator activity, RNA polymerase II core promoter proximal region sequence-specific binding:RNA polymerase II transcription factor bindin…	K:Transcription	0A4BQ@biNOG:Kruppel-like factor 4 (Gut)
KLF9	gene22939	KLF9|770238|XM_003643019.3|XM_003643019.3|XP_003643067.1	protein_coding	chr35	35017965	35033708	XP_003643067.1	PREDICTED: Krueppel-like factor 9 [Gallus gallus]	UniRef90_R4GM18	Uncharacterized protein n=2 Tax=Neognathae RepID=R4GM18_CHICK	--	--	GO:0003676,GO:0005654,GO:0005737,GO:0005886,GO:0007623,GO:0010839,GO:0046872,GO:0071387,GO:0097067	nucleic acid binding:nucleoplasm:cytoplasm:plasma membrane:circadian rhythm:negative regulation of keratinocyte proliferation:metal ion binding:cellular response to cortisol stimulus:cellular response to thyroid hormone stimulus	K:Transcription	09XRS@biNOG:Kruppel-like factor 9
KLHDC8B	gene15168	KLHDC8B|416054|XM_015293332.1|XM_015293332.1|XP_015148818.1	protein_coding	chr12	11553066	11556195	XP_015148818.1	PREDICTED: kelch domain-containing protein 8B [Gallus gallus]	UniRef90_UPI00035068A2	PREDICTED: kelch domain-containing protein 8B isoform X3 n=1 Tax=Gallus gallus RepID=UPI00035068A2	--	--	GO:0005737	cytoplasm	S:Function unknown	04EMU@aveNOG:kelch domain containing 8B
KLHL4	gene7698	KLHL4|422265|XM_420250.5|XM_420250.5|XP_420250.2	protein_coding	chr4	8117801	8151623	XP_420250.2	PREDICTED: kelch-like protein 4 [Gallus gallus]	UniRef90_F1NIN1	Uncharacterized protein n=24 Tax=Testudines + Archosauria group RepID=F1NIN1_CHICK	--	--	GO:0016567,GO:0031463,GO:0004842	protein ubiquitination:Cul3-RING ubiquitin ligase complex:ubiquitin-protein transferase activity	T:Signal transduction mechanisms	04EV2@aveNOG:BACK
KYNU	gene12080	KYNU|424302|XM_422147.5;XM_004943010.2;XM_004943013.2;XM_004943009.2;XM_004943012.2|XM_422147.5;XM_004943010.2;XM_004943013.2;XM_004943009.2;XM_004943012.2|XP_422147.2;XP_004943067.1;XP_004943070.1;XP_004943066.1;XP_004943069.1	protein_coding	chr7	32805980	32863556	XP_004943070.1	PREDICTED: kynureninase isoform X4 [Gallus gallus]_x0001_XP_422147.2 PREDICTED: kynureninase isoform X4 [Gallus gallus]	UniRef90_UPI000350541F	PREDICTED: kynureninase isoform X6 n=4 Tax=Gallus gallus RepID=UPI000350541F	ko00380	Tryptophan metabolism	GO:0005654,GO:0005739,GO:0005829,GO:0006569,GO:0019805,GO:0030170,GO:0030429,GO:0034341,GO:0034516,GO:0042803,GO:0043420,GO:0097053	nucleoplasm:mitochondrion:cytosol:tryptophan catabolic process:quinolinate biosynthetic process:pyridoxal phosphate binding:kynureninase activity:response to interferon-gamma:response to vitamin B6:protein homodimerization activity:anthranilate metabolic process:L-kynurenine catabolic process	E:Amino acid transport and metabolism	04HD4@aveNOG:Catalyzes the cleavage of L-kynurenine (L-Kyn) and L-3- hydroxykynurenine (L-3OHKyn) into anthranilic acid (AA) and 3- hydroxyanthranilic acid (3-OHAA), respectively (By similarity)
LAMA5	gene18778	LAMA5|428148|XM_015296661.1;XM_015296660.1;XM_015296659.1|XM_015296661.1;XM_015296660.1;XM_015296659.1|XP_015152147.1;XP_015152146.1;XP_015152145.1	protein_coding	chr20	8022579	8102056	XP_015152147.1	PREDICTED: laminin subunit alpha-5 isoform X3 [Gallus gallus]	UniRef90_UPI00035044AA	PREDICTED: laminin subunit alpha-5 isoform X2 n=5 Tax=Gallus gallus RepID=UPI00035044AA	ko05145,ko05200,ko04151,ko04512,ko05146,ko04510,ko05222	Toxoplasmosis:Pathways in cancer:PI3K-Akt signaling pathway:ECM-receptor interaction:Amoebiasis:Focal adhesion:Small cell lung cancer	GO:0001658,GO:0001738,GO:0001755,GO:0005178,GO:0005615,GO:0005634,GO:0007229,GO:0007517,GO:0016331,GO:0030155,GO:0030324,GO:0030334,GO:0034446,GO:0042127,GO:0043259,GO:0045995,GO:0060445,GO:0070062,GO:0090002	branching involved in ureteric bud morphogenesis:morphogenesis of a polarized epithelium:neural crest cell migration:integrin binding:extracellular space:nucleus:integrin-mediated signaling pathway:muscle organ development:morphogenesis of embryonic epithelium:regulation of cell adhesion:lung development:regulation of cell migration:substrate adhesion-dependent cell spreading:regulation of cell p…	W:Extracellular structures	0B3VX@biNOG:Laminin Domain II
LAMB2	gene15172	LAMB2|373980|NM_204166.1|NM_204166.1|NP_989497.1	protein_coding	chr12	11585512	11594603	XP_021265419.1	laminin subunit beta-2-like [Numida meleagris]	UniRef90_E1C700	Uncharacterized protein n=3 Tax=Phasianidae RepID=E1C700_CHICK	ko05145,ko05200,ko04151,ko04512,ko05146,ko04510,ko05222	Toxoplasmosis:Pathways in cancer:PI3K-Akt signaling pathway:ECM-receptor interaction:Amoebiasis:Focal adhesion:Small cell lung cancer	GO:0005178,GO:0005608,GO:0007411,GO:0007528,GO:0007601,GO:0014002,GO:0014044,GO:0045202,GO:0048677,GO:0060041,GO:0070062,GO:0072249,GO:0072274	integrin binding:laminin-3 complex:axon guidance:neuromuscular junction development:visual perception:astrocyte development:Schwann cell development:synapse:axon extension involved in regeneration:retina development in camera-type eye:extracellular exosome:metanephric glomerular visceral epithelial cell development:metanephric glomerular basement membrane development	W:Extracellular structures	04N9G@aveNOG:laminin, beta 2 (laminin S)
LCA5	gene6838	LCA5|421852|XM_419870.5;XM_004940421.2|XM_419870.5;XM_004940421.2|XP_419870.1;XP_004940478.1	protein_coding	chr3	79680292	79698711	XP_021246232.1	lebercilin isoform X1 [Numida meleagris]_x0001_XP_021246233.1 lebercilin isoform X1 [Numida meleagris]_x0001_XP_021246234.1 lebercilin isoform X1 [Numida meleagris]_x0001_XP_021246235.1 lebercilin isoform X1 [Numida meleagris]	UniRef90_E1BQB4	Uncharacterized protein n=1 Tax=Gallus gallus RepID=E1BQB4_CHICK	--	--	GO:0005929,GO:0032403	cilium:protein complex binding	S:Function unknown	04N6V@aveNOG:Leber congenital amaurosis 5
LEPR	gene12882	LEPR|374223|NM_204323.1|NM_204323.1|NP_989654.1	protein_coding	chr8	28434800	28465001	NP_989654.1	leptin receptor precursor [Gallus gallus]_x0001_AAF31355.2 leptin receptor [Gallus gallus]	UniRef90_F1NDH9	Uncharacterized protein n=11 Tax=Phasianidae RepID=F1NDH9_CHICK	ko04060,ko04932,ko04630,ko04152,ko04920,ko04080	Cytokine-cytokine receptor interaction:Non-alcoholic fatty liver disease (NAFLD):Jak-STAT signaling pathway:AMPK signaling pathway:Adipocytokine signaling pathway:Neuroactive ligand-receptor interaction	GO:0001552,GO:0001934,GO:0005623,GO:0006112,GO:0008203,GO:0010628,GO:0010629,GO:0010887,GO:0016020,GO:0019953,GO:0030217,GO:0032099,GO:0032100,GO:0033210,GO:0038021,GO:0042593,GO:0042802,GO:0043235,GO:0045717,GO:0045721,GO:0046321,GO:0046850,GO:0051346,GO:0060259,GO:0097009,GO:0098868,GO:2000355,GO:2000505	ovarian follicle atresia:positive regulation of protein phosphorylation:cell:energy reserve metabolic process:cholesterol metabolic process:positive regulation of gene expression:negative regulation of gene expression:negative regulation of cholesterol storage:membrane:sexual reproduction:T cell differentiation:negative regulation of appetite:positive regulation of appetite:leptin-mediated signal…	T:Signal transduction mechanisms	04G8M@aveNOG:leptin receptor
LEPROT	gene12881	LEPROT|424699|XM_015291028.1;NM_001007958.1|XM_015291028.1;NM_001007958.1|XP_015146514.1;NP_001007959.1	protein_coding	chr8	28417177	28423042	XP_015726106.1	PREDICTED: leptin receptor gene-related protein, partial [Coturnix japonica]	UniRef90_U3J9I1	Uncharacterized protein (Fragment) n=4 Tax=Neognathae RepID=U3J9I1_ANAPL	--	--	GO:0000139,GO:0010008,GO:0016021	Golgi membrane:endosome membrane:integral component of membrane	U:Intracellular trafficking, secretion, and vesicular transport	04PF1@aveNOG:Involved in protein trafficking. May be involved in the down-regulation of membrane protein levels (By similarity)
LHFPL2	gene22737	LHFPL2|416369|XM_004937326.2;XM_414683.5;XR_140347.2|XM_004937326.2;XM_414683.5;XR_140347.2|XP_004937383.1;XP_414683.1	protein_coding	chr35	22592428	22719374	AAD51332.1	osteoblast membrane protein, partial [Gallus gallus]	UniRef90_Q9PW49	Osteoblast membrane protein (Fragment) n=1 Tax=Gallus gallus RepID=Q9PW49_CHICK	--	--	GO:0016021	integral component of membrane	U:Intracellular trafficking, secretion, and vesicular transport	04GQF@aveNOG:lipoma HMGIC fusion partner-like 2
LHFPL4	gene15151	LHFPL4|770959|XM_001234276.4|XM_001234276.4|XP_001234277.3	protein_coding	chr12	11441538	11449929	XP_001234277.3	PREDICTED: lipoma HMGIC fusion partner-like 4 protein [Gallus gallus]	UniRef90_G1N832	Uncharacterized protein (Fragment) n=4 Tax=Neognathae RepID=G1N832_MELGA	--	--	GO:0016021	integral component of membrane	U:Intracellular trafficking, secretion, and vesicular transport	04GV3@aveNOG:Lipoma HMGIC fusion partner-like protein
LHX8	gene12920	LHX8|424721|XM_015291057.1;NM_001040466.3|XM_015291057.1;NM_001040466.3|XP_015146543.1;NP_001035556.2	protein_coding	chr8	29803318	29816483	XP_005438335.1	PREDICTED: LIM/homeobox protein Lhx8 [Falco cherrug]	UniRef90_UPI000392D63A	PREDICTED: LIM/homeobox protein Lhx8 n=1 Tax=Falco cherrug RepID=UPI000392D63A	--	--	GO:0001674,GO:0006355,GO:0007611,GO:0008270,GO:0008585,GO:0021884,GO:0042475,GO:0043565	female germ cell nucleus:regulation of transcription, DNA-templated:learning or memory:zinc ion binding:female gonad development:forebrain neuron development:odontogenesis of dentin-containing tooth:sequence-specific DNA binding	K:Transcription	04FAR@aveNOG:LIM
LIFR	gene22592	LIFR|395262|NM_204575.1|NM_204575.1|NP_989906.1	protein_coding	chr35	12007489	12048412	NP_989906.1	leukemia inhibitory factor receptor precursor [Gallus gallus]_x0001_CAC94786.1 cytokine receptor-beta [Gallus gallus]	UniRef90_F1NN90	Uncharacterized protein n=2 Tax=Gallus gallus RepID=F1NN90_CHICK	ko04060,ko04630,ko04550	Cytokine-cytokine receptor interaction:Jak-STAT signaling pathway:Signaling pathways regulating pluripotency of stem cells	GO:0004923,GO:0004924,GO:0005127,GO:0008284,GO:0016021,GO:0019838,GO:0038165,GO:0043235,GO:0048861,GO:0070062,GO:0070120	leukemia inhibitory factor receptor activity:oncostatin-M receptor activity:ciliary neurotrophic factor receptor binding:positive regulation of cell proliferation:integral component of membrane:growth factor binding:oncostatin-M-mediated signaling pathway:receptor complex:leukemia inhibitory factor signaling pathway:extracellular exosome:ciliary neurotrophic factor-mediated signaling pathway	T:Signal transduction mechanisms	04NNA@aveNOG:leukemia inhibitory factor receptor alpha
LIG4	gene2281	LIG4|418764|XM_015274177.1;NM_001030816.1|XM_015274177.1;NM_001030816.1|XP_015129663.1;NP_001025987.1	protein_coding	chr1	140175901	140179861	XP_015129663.1	PREDICTED: DNA ligase 4 isoform X1 [Gallus gallus]	UniRef90_Q90YB1	DNA ligase 4 n=15 Tax=Neognathae RepID=DNLI4_CHICK	ko03450	Non-homologous end-joining	GO:0000012,GO:0000793,GO:0002328,GO:0003677,GO:0003910,GO:0005524,GO:0005654,GO:0005737,GO:0005886,GO:0005925,GO:0005958,GO:0006260,GO:0006297,GO:0007417,GO:0008022,GO:0008283,GO:0010165,GO:0010332,GO:0032807,GO:0033077,GO:0033152,GO:0033153,GO:0035019,GO:0043524,GO:0045190,GO:0048146,GO:0050769,GO:0051102,GO:0051103,GO:0051276,GO:0051402,GO:0071897,GO:0097680	single strand break repair:condensed chromosome:pro-B cell differentiation:DNA binding:DNA ligase (ATP) activity:ATP binding:nucleoplasm:cytoplasm:plasma membrane:focal adhesion:DNA-dependent protein kinase-DNA ligase 4 complex:DNA replication:nucleotide-excision repair, DNA gap filling:central nervous system development:protein C-terminus binding:cell proliferation:response to X-ray:response to …	L:Replication, recombination and repair	04P1A@aveNOG:DNA ligase
LLGL2	gene18058	LLGL2|422127|XM_015295437.1;XM_015295439.1;XM_015295436.1;XM_015295438.1;XM_015295434.1;XM_015295435.1|XM_015295437.1;XM_015295439.1;XM_015295436.1;XM_015295438.1;XM_015295434.1;XM_015295435.1|XP_015150923.1;XP_015150925.1;XP_015150922.1;XP_015150924.1;XP_015150920.1;XP_015150921.1	protein_coding	chr18	10986582	11020710	XP_015150922.1	PREDICTED: lethal(2) giant larvae protein homolog 2 isoform X3 [Gallus gallus]	UniRef90_E1C296	Uncharacterized protein n=1 Tax=Gallus gallus RepID=E1C296_CHICK	ko04530,ko04390,ko04391	Tight junction:Hippo signaling pathway:Hippo signaling pathway - fly	GO:0005096,GO:0005654,GO:0005886,GO:0008593,GO:0017137,GO:0022008,GO:0030165,GO:0030864,GO:0030866,GO:0032878,GO:0043547,GO:0050708,GO:0051294,GO:0017157,GO:0019905	GTPase activator activity:nucleoplasm:plasma membrane:regulation of Notch signaling pathway:Rab GTPase binding:neurogenesis:PDZ domain binding:cortical actin cytoskeleton:cortical actin cytoskeleton organization:regulation of establishment or maintenance of cell polarity:positive regulation of GTPase activity:regulation of protein secretion:establishment of spindle orientation:regulation of exocy…	U:Intracellular trafficking, secretion, and vesicular transport	04IV8@aveNOG:lethal giant larvae homolog 2 (Drosophila)
LMBRD2	gene22578	LMBRD2|429640|XM_015277346.1;NM_001031579.1|XM_015277346.1;NM_001031579.1|XP_015132832.1;NP_001026750.1	protein_coding	chr35	10932965	10979527	XP_014793918.1	PREDICTED: uncharacterized protein LOC106885910 [Calidris pugnax]	UniRef90_UPI0003511167	PREDICTED: uncharacterized protein LOC101796487 n=2 Tax=Anas platyrhynchos RepID=UPI0003511167	--	--	GO:0042802	identical protein binding	L:Replication, recombination and repair	0A5PR@biNOG:Inherit from KOG: Retrotransposon protein
LMNB1	gene23177	LMNB1|396223|NM_205286.1|NM_205286.1|NP_990617.1	protein_coding	chr35	56212816	56235773	NP_990617.1	lamin-B1 [Gallus gallus]_x0001_P14731.1 RecName: Full=Lamin-B1; Flags: Precursor_x0001_CAA34761.1 unnamed protein product [Gallus gallus]	UniRef90_P14731	Lamin-B1 n=2 Tax=Gallus gallus RepID=LMNB1_CHICK	ko04214,ko04210	Apoptosis - fly:Apoptosis	GO:0005198,GO:0005637,GO:0005638,GO:0005654,GO:0016363,GO:0043274	structural molecule activity:nuclear inner membrane:lamin filament:nucleoplasm:nuclear matrix:phospholipase binding	Z:Cytoskeleton	04NHS@aveNOG:Pfam:IF_tail
LMO3	gene1046	LMO3|418179|XM_015292028.1;XM_004937966.2;XM_004937965.2;XM_015292023.1;XM_416410.5|XM_015292028.1;XM_004937966.2;XM_004937965.2;XM_015292023.1;XM_416410.5|XP_015147514.1;XP_004938023.1;XP_004938022.1;XP_015147509.1;XP_416410.3	protein_coding	chr1	63380640	63450118	KFV18678.1	hypothetical protein N340_13567, partial [Tauraco erythrolophus]	UniRef90_UPI00035A1F96	PREDICTED: LIM domain only protein 3 isoform X1 n=1 Tax=Ficedula albicollis RepID=UPI00035A1F96	--	--	GO:0005737,GO:0008270,GO:0035360,GO:0045600,GO:0070373,GO:2000324	cytoplasm:zinc ion binding:positive regulation of peroxisome proliferator activated receptor signaling pathway:positive regulation of fat cell differentiation:negative regulation of ERK1 and ERK2 cascade:positive regulation of glucocorticoid receptor signaling pathway	K:Transcription	09U4F@biNOG:LIM domain only 3 (rhombotin-like 2)
LMX1B	gene17622	LMX1B|396312|NM_205358.1|NM_205358.1|NP_990689.2	protein_coding	chr17	10543138	10636808	XP_010719464.1	PREDICTED: LIM homeobox transcription factor 1-beta [Meleagris gallopavo]	UniRef90_UPI0002B43588	PREDICTED: LIM/homeobox protein LMX-1.2-like n=2 Tax=Neognathae RepID=UPI0002B43588	--	--	GO:0005634,GO:0006351,GO:0006355,GO:0007275,GO:0008270,GO:0043565	nucleus:transcription, DNA-templated:regulation of transcription, DNA-templated:multicellular organism development:zinc ion binding:sequence-specific DNA binding	K:Transcription	04IIQ@aveNOG:LIM homeobox protein
LOC100857193	gene24999	LOC100857193|100857193|XR_001462469.1|XR_001462469.1|	--	sca10778	9150	9722	CAQ86779.1	immunoglobulin-like receptor CHIR2D-782 precursor, partial [Gallus gallus]	UniRef90_UPI0003506AD6	PREDICTED: immunoglobulin superfamily member 1-like, partial n=1 Tax=Gallus gallus RepID=UPI0003506AD6	--	--	--	--	T:Signal transduction mechanisms	09YFQ@biNOG:activating receptor on myeloid cells
LOC100857344	gene23340	LOC100857344|100857344|XM_015280771.1|XM_015280771.1|XP_015136257.1	protein_coding	chr35	67236045	67238885	XP_015136234.1	PREDICTED: uncharacterized protein LOC101748912 isoform X2 [Gallus gallus]	UniRef90_UPI0003507629	PREDICTED: uncharacterized protein LOC100857344 isoform X2 n=2 Tax=Gallus gallus RepID=UPI0003507629	--	--	--	--	S:Function unknown	04QEM@aveNOG:Inherit from biNOG: HEAT repeat containing 8
LOC100857549	gene22751	LOC100857549|100857549|XR_210917.2|XR_210917.2|	--	chr35	23455258	23458497	--	--	--	--	--	--	--	--	--	--
LOC100857777	gene14777	LOC100857777|100857777|XM_004944343.2;XM_015292694.1;XM_015292696.1;XM_015292697.1;XM_015292698.1;XM_003641952.3;XR_001468519.1;XM_015292695.1|XM_004944343.2;XM_015292694.1;XM_015292696.1;XM_015292697.1;XM_015292698.1;XM_003641952.3;XR_001468519.1;XM_015292695.1|XP_004944400.1;XP_015148180.1;XP_015148182.1;XP_015148183.1;XP_015148184.1;XP_003642000.2;XP_015148181.1	protein_coding	chr11	19944361	19949539	XP_015148182.1	PREDICTED: polyamine-modulated factor 1-binding protein 1 isoform X2 [Gallus gallus]	UniRef90_UPI00035046C3	PREDICTED: polyamine-modulated factor 1-binding protein 1-like isoform X2 n=5 Tax=Gallus gallus RepID=UPI00035046C3	--	--	--	--	--	--
LOC100857863	gene22960	LOC100857863|100857863|XR_001464732.1|XR_001464732.1|	--	chr35	37008423	37010945	--	--	--	--	--	--	--	--	--	--
LOC100857892	gene24077	LOC100857892|100857892|XM_015273274.1;XM_004950202.2;XM_004950203.2;XM_015273275.1|XM_015273274.1;XM_004950202.2;XM_004950203.2;XM_015273275.1|XP_015128760.1;XP_004950259.1;XP_004950260.1;XP_015128761.1	protein_coding	sca8235	20356	24519	XP_004950260.1	PREDICTED: sushi, nidogen and EGF-like domain-containing protein 1 isoform X1 [Gallus gallus]_x0001_XP_015128760.1 PREDICTED: sushi, nidogen and EGF-like domain-containing protein 1 isoform X1 [Gallus gallus]	UniRef90_R4GHK2	Uncharacterized protein n=4 Tax=Gallus gallus RepID=R4GHK2_CHICK	--	--	GO:0005515,GO:0005576,GO:0005886,GO:0007160,GO:0007605,GO:0016020,GO:0031225,GO:0070062	protein binding:extracellular region:plasma membrane:cell-matrix adhesion:sensory perception of sound:membrane:anchored component of membrane:extracellular exosome	S:Function unknown	0YZ7Z@NOG:sushi domain containing 2
LOC100858069	gene21435	LOC100858069|100858069|XM_003643860.3|XM_003643860.3|XP_003643908.2	protein_coding	sca7220	30897	32115	XP_003643908.2	PREDICTED: feather keratin 1-like [Gallus gallus]	UniRef90_E1C3X3	Uncharacterized protein n=13 Tax=Neognathae RepID=E1C3X3_CHICK	--	--	GO:0005200,GO:0005882	structural constituent of cytoskeleton:intermediate filament	S:Function unknown	04Q1Z@aveNOG:feather keratin Cos1-1 Cos1-3 Cos2-1-like
LOC100858097	gene23175	LOC100858097|100858097|XM_003643053.3|XM_003643053.3|XP_003643101.2	protein_coding	chr35	56065739	56067226	XP_015128145.1	PREDICTED: maestro heat-like repeat-containing protein family member 7 [Gallus gallus]	UniRef90_UPI0003507332	PREDICTED: maestro heat-like repeat-containing protein family member 7-like n=1 Tax=Gallus gallus RepID=UPI0003507332	--	--	--	--	S:Function unknown	04QEM@aveNOG:Inherit from biNOG: HEAT repeat containing 8
LOC100858100	gene21436	LOC100858100|100858100|XM_003643861.2|XM_003643861.2|XP_003643909.2	protein_coding	sca7220	34341	35286	XP_003643909.2	PREDICTED: feather keratin 3-like [Gallus gallus]_x0001_XP_015158086.1 PREDICTED: feather keratin 3-like [Gallus gallus]	UniRef90_UPI000240CC62	PREDICTED: feather keratin 3-like n=1 Tax=Gallus gallus RepID=UPI000240CC62	--	--	GO:0005200,GO:0005882	structural constituent of cytoskeleton:intermediate filament	S:Function unknown	04Q1Z@aveNOG:feather keratin Cos1-1 Cos1-3 Cos2-1-like
LOC100858166	gene24017	LOC100858166|100858166|XM_015273213.1|XM_015273213.1|XP_015128699.1	protein_coding	sca8162	24297	26966	XP_015128699.1	PREDICTED: uncharacterized protein C17orf53 homolog [Gallus gallus]	UniRef90_UPI0003503B06	PREDICTED: uncharacterized protein C17orf53 homolog isoform X2 n=1 Tax=Gallus gallus RepID=UPI0003503B06	--	--	GO:0003674,GO:0005575,GO:0008150	molecular_function:cellular_component:biological_process	S:Function unknown	09XYQ@biNOG:chromosome 17 open reading frame 53
LOC100858331	gene21450	LOC100858331|100858331|XM_003643946.2|XM_003643946.2|XP_003643994.2	protein_coding	sca7223	10001	10360	OXB57575.1	hypothetical protein ASZ78_002605 [Callipepla squamata]	UniRef90_E1C5Y6	Uncharacterized protein n=3 Tax=Gallus gallus RepID=E1C5Y6_CHICK	--	--	GO:0005200,GO:0005882	structural constituent of cytoskeleton:intermediate filament	S:Function unknown	04QJR@aveNOG:feather keratin Cos1-1 Cos1-3 Cos2-1-like
LOC100858363	gene18846	LOC100858363|100858363|XM_015296478.1|XM_015296478.1|XP_015151964.1	protein_coding	chr20	9809887	9814567	XP_021272664.1	SLC2A4 regulator [Numida meleagris]	UniRef90_UPI00035062E0	PREDICTED: SLC2A4 regulator n=1 Tax=Gallus gallus RepID=UPI00035062E0	--	--	GO:0005654,GO:0046872	nucleoplasm:metal ion binding	K:Transcription	0A3QF@biNOG:SLC2A4 regulator
LOC100858603	gene23460	LOC100858603|100858603|XM_015280664.1|XM_015280664.1|XP_015136150.1	protein_coding	chr35	73519362	73528014	XP_015136281.1	PREDICTED: adenylate cyclase type 10-like [Gallus gallus]	UniRef90_UPI0003504077	PREDICTED: adenylate cyclase type 10-like isoform X2 n=5 Tax=Gallus gallus RepID=UPI0003504077	ko00230,ko04024,ko04713	Purine metabolism:cAMP signaling pathway:Circadian entrainment	GO:0000166,GO:0000287,GO:0003351,GO:0005524,GO:0005634,GO:0005739,GO:0005829,GO:0005856,GO:0005886,GO:0006171,GO:0007283,GO:0009190,GO:0015630,GO:0016020,GO:0016829,GO:0016849,GO:0030145,GO:0030424,GO:0030425,GO:0030426,GO:0031514,GO:0035556,GO:0042995,GO:0043025,GO:0043065,GO:0045177,GO:0045178,GO:0046872,GO:0048471,GO:0051117,GO:0071241,GO:0071890	nucleotide binding:magnesium ion binding:epithelial cilium movement:ATP binding:nucleus:mitochondrion:cytosol:cytoskeleton:plasma membrane:cAMP biosynthetic process:spermatogenesis:cyclic nucleotide biosynthetic process:microtubule cytoskeleton:membrane:lyase activity:phosphorus-oxygen lyase activity:manganese ion binding:axon:dendrite:growth cone:motile cilium:intracellular signal transduction:c…	F:Nucleotide transport and metabolism	09ZJA@biNOG:adenylate cyclase 10 (soluble)
LOC100858705	gene23471	LOC100858705|100858705|XR_001464917.1|XR_001464917.1|	--	chr35	76143820	76145425	XP_015140727.1	PREDICTED: GC-rich sequence DNA-binding factor 2 [Gallus gallus]	UniRef90_H9L1P3	Uncharacterized protein (Fragment) n=1 Tax=Gallus gallus RepID=H9L1P3_CHICK	--	--	GO:0000122,GO:0000978,GO:0001078,GO:0005634	negative regulation of transcription from RNA polymerase II promoter:RNA polymerase II core promoter proximal region sequence-specific DNA binding:transcriptional repressor activity, RNA polymerase II core promoter proximal region sequence-specific binding:nucleus	K:Transcription	0YU43@NOG:GC-rich sequence DNA-binding factor
LOC100858799	gene22514	LOC100858799|100858799|XM_015277472.1;XM_015277475.1;XM_015277473.1;XM_004937127.2;XM_015277474.1;XM_004937123.2;XM_004937124.2;XM_015277471.1;XM_004937125.2;XM_004937126.2|XM_015277472.1;XM_015277475.1;XM_015277473.1;XM_004937127.2;XM_015277474.1;XM_004937123.2;XM_004937124.2;XM_015277471.1;XM_004937125.2;XM_004937126.2|XP_015132958.1;XP_015132961.1;XP_015132959.1;XP_004937184.1;XP_015132960.1;X…	protein_coding	chr35	8647653	8857011	OXB79205.1	hypothetical protein H355_006664, partial [Colinus virginianus]	UniRef90_UPI0003871352	PREDICTED: uncharacterized protein LOC101921276 n=1 Tax=Falco peregrinus RepID=UPI0003871352	ko04721	Synaptic vesicle cycle	GO:0005794,GO:0005829,GO:0007528,GO:0016081,GO:0016082,GO:0019992,GO:0031594,GO:0035249,GO:0035556,GO:0048172,GO:0060384,GO:0098793	Golgi apparatus:cytosol:neuromuscular junction development:synaptic vesicle docking:synaptic vesicle priming:diacylglycerol binding:neuromuscular junction:synaptic transmission, glutamatergic:intracellular signal transduction:regulation of short-term neuronal synaptic plasticity:innervation:presynapse	T:Signal transduction mechanisms	09YIK@biNOG:Unc-13 homolog
LOC100858845	gene7712	LOC100858845|100858845|XM_003641108.3;XM_015278517.1|XM_003641108.3;XM_015278517.1|XP_003641156.2;XP_015134003.1	protein_coding	chr4	9070217	9075302	XP_015134003.1	PREDICTED: uncharacterized protein LOC100858845 isoform X2 [Gallus gallus]	UniRef90_E1C1I4	Uncharacterized protein n=3 Tax=Gallus gallus RepID=E1C1I4_CHICK	--	--	--	--	--	--
LOC100858919	gene22517	LOC100858919|100858919|XM_015277486.1;XM_015277482.1;XM_015277484.1;XM_015277483.1;XM_015277485.1|XM_015277486.1;XM_015277482.1;XM_015277484.1;XM_015277483.1;XM_015277485.1|XP_015132972.1;XP_015132968.1;XP_015132970.1;XP_015132969.1;XP_015132971.1	protein_coding	chr35	9002540	9024853	XP_015132968.1	PREDICTED: receptor-type tyrosine-protein phosphatase kappa-like isoform X1 [Gallus gallus]	UniRef90_UPI000350466F	PREDICTED: uncharacterized protein LOC427414 isoform X2 n=1 Tax=Gallus gallus RepID=UPI000350466F	--	--	GO:0016021	integral component of membrane	S:Function unknown	0A5RU@biNOG:Reverse transcriptase (RNA-dependent DNA polymerase)
LOC100858953	gene22519	LOC100858953|100858953|XM_015277487.1;XM_015277488.1|XM_015277487.1;XM_015277488.1|XP_015132973.1;XP_015132974.1	protein_coding	chr35	9032771	9039809	XP_015132974.1	PREDICTED: uncharacterized protein LOC100858953 isoform X2 [Gallus gallus]	UniRef90_UPI0003506C4B	PREDICTED: uncharacterized protein LOC100858953 n=1 Tax=Gallus gallus RepID=UPI0003506C4B	--	--	GO:0016021	integral component of membrane	T:Signal transduction mechanisms	0AH77@biNOG:Fibronectin type III domain
LOC100859077	gene1074	LOC100859077|100859077|XR_211107.2|XR_211107.2|	--	chr1	66410373	66421538	KFQ97077.1	hypothetical protein Y956_06669, partial [Nipponia nippon]	--	--	--	--	--	--	L:Replication, recombination and repair	0B4AZ@biNOG:Reverse transcriptase (RNA-dependent DNA polymerase)
LOC100859113	gene22251	LOC100859113|100859113|XM_015272599.1|XM_015272599.1|XP_015128085.1	protein_coding	sca7363	51763	54622	OPJ67324.1	hypothetical protein AV530_011071 [Patagioenas fasciata monilis]	UniRef90_H3BIE0	Uncharacterized protein (Fragment) n=5 Tax=Sarcopterygii RepID=H3BIE0_LATCH	--	--	GO:0005615,GO:0042802,GO:0045599,GO:0048147,GO:0070373	extracellular space:identical protein binding:negative regulation of fat cell differentiation:negative regulation of fibroblast proliferation:negative regulation of ERK1 and ERK2 cascade	O:Posttranslational modification, protein turnover, chaperones	0A0B4@biNOG:Complement component 1, q subcomponent-like 4
LOC100859272	gene18928	LOC100859272|100859272|XM_003642469.3|XM_003642469.3|XP_003642517.3	protein_coding	chr20	10684816	10686323	XP_010720899.2	PREDICTED: WAP four-disulfide core domain protein 2-like isoform X1 [Meleagris gallopavo]	UniRef90_UPI00035072FF	PREDICTED: WAP four-disulfide core domain protein 2-like n=1 Tax=Gallus gallus RepID=UPI00035072FF	--	--	GO:0004867,GO:0004869,GO:0005576,GO:0010466,GO:0019828,GO:0030414,GO:0070062	serine-type endopeptidase inhibitor activity:cysteine-type endopeptidase inhibitor activity:extracellular region:negative regulation of peptidase activity:aspartic-type endopeptidase inhibitor activity:peptidase inhibitor activity:extracellular exosome	W:Extracellular structures	0A938@biNOG:WAP four-disulfide core domain 2
LOC100859284	gene22525	LOC100859284|100859284|XM_003642917.2|XM_003642917.2|XP_003642965.2	protein_coding	chr35	9072406	9075265	XP_003642965.2	PREDICTED: undifferentiated embryonic cell transcription factor 1-like [Gallus gallus]	UniRef90_UPI000350655D	PREDICTED: undifferentiated embryonic cell transcription factor 1-like n=1 Tax=Gallus gallus RepID=UPI000350655D	--	--	--	--	--	--
LOC100859302	gene25409	LOC100859302|100859302|XM_015274283.1|XM_015274283.1|XP_015129769.1	protein_coding	sca12462	287	10834	XP_015129769.1	PREDICTED: serine/threonine-protein phosphatase 1 regulatory subunit 10-like, partial [Gallus gallus]	UniRef90_UPI0003871922	PREDICTED: serine/threonine-protein phosphatase 1 regulatory subunit 10 n=1 Tax=Falco peregrinus RepID=UPI0003871922	--	--	GO:0000781,GO:0000785,GO:0003677,GO:0005654,GO:0006351,GO:0044822,GO:0046872,GO:0072357	chromosome, telomeric region:chromatin:DNA binding:nucleoplasm:transcription, DNA-templated:poly(A) RNA binding:metal ion binding:PTW/PP1 phosphatase complex	T:Signal transduction mechanisms	0A3UJ@biNOG:protein phosphatase 1, regulatory subunit 10
LOC100859442	gene23272	LOC100859442|100859442|XM_003643080.3|XM_003643080.3|XP_003643128.1	protein_coding	chr35	64092925	64103974	AAA49027.1	reverse transcriptase, partial [Gallus gallus]	UniRef90_Q08525	Putative uncharacterized protein n=2 Tax=Gallus gallus RepID=Q08525_CHICK	--	--	GO:0004748,GO:0005971,GO:0009263	ribonucleoside-diphosphate reductase activity, thioredoxin disulfide as acceptor:ribonucleoside-diphosphate reductase complex:deoxyribonucleotide biosynthetic process	S:Function unknown	0A5RU@biNOG:Reverse transcriptase (RNA-dependent DNA polymerase)
LOC100859449	gene18038	LOC100859449|100859449|XM_003642369.3|XM_003642369.3|XP_003642417.2	protein_coding	chr18	10714782	10720052	XP_010719950.1	PREDICTED: 5-hydroxytryptamine receptor 3A-like isoform X1 [Meleagris gallopavo]	UniRef90_G1NAP7	Uncharacterized protein (Fragment) n=1 Tax=Meleagris gallopavo RepID=G1NAP7_MELGA	--	--	GO:0004993,GO:0005232,GO:0007210,GO:0098655,GO:0005892,GO:0007271,GO:0042166,GO:0004889,GO:0015464	G-protein coupled serotonin receptor activity:serotonin-activated cation-selective channel activity:serotonin receptor signaling pathway:cation transmembrane transport:acetylcholine-gated channel complex:synaptic transmission, cholinergic:acetylcholine binding:acetylcholine-activated cation-selective channel activity:acetylcholine receptor activity	T:Signal transduction mechanisms	04MYN@aveNOG:Neurotransmitter-gated ion-channel ligand binding domain
LOC100859551	gene22914	LOC100859551|100859551|XM_015280223.1;XM_015280222.1|XM_015280223.1;XM_015280222.1|XP_015135709.1;XP_015135708.1	protein_coding	chr35	34308535	34321082	XP_014125569.1	PREDICTED: uncharacterized protein LOC106629619 [Zonotrichia albicollis]_x0001_XP_014125570.1 PREDICTED: uncharacterized protein LOC106629619 [Zonotrichia albicollis]_x0001_XP_014125571.1 PREDICTED: uncharacterized protein LOC106629619 [Zonotrichia albicollis]	UniRef90_UPI0003507367	PREDICTED: SUN domain-containing protein 3-like isoform X1 n=1 Tax=Gallus gallus RepID=UPI0003507367	--	--	GO:0005635,GO:0006998,GO:0090286	nuclear envelope:nuclear envelope organization:cytoskeletal anchoring at nuclear membrane	--	--
LOC100859636	gene12838	LOC100859636|100859636|XR_001467945.1;XM_015291179.1;XR_001467944.1;XM_003641692.3|XR_001467945.1;XM_015291179.1;XR_001467944.1;XM_003641692.3|XP_015146665.1;XP_003641740.2	protein_coding	chr8	26678629	26728176	XP_003641740.2	PREDICTED: E3 ubiquitin-protein ligase RNF170-like isoform X1 [Gallus gallus]	UniRef90_UPI0003505745	PREDICTED: E3 ubiquitin-protein ligase RNF170-like isoform X2 n=2 Tax=Gallus gallus RepID=UPI0003505745	--	--	--	--	O:Posttranslational modification, protein turnover, chaperones	0A71Z@biNOG:RING
LOC100859766	gene18902	LOC100859766|100859766|XM_003642491.3;XM_015296458.1|XM_003642491.3;XM_015296458.1|XP_003642539.2;XP_015151944.1	protein_coding	chr20	10328570	10343996	XP_015151944.1	PREDICTED: zinc finger protein PLAGL2 isoform X2 [Gallus gallus]	UniRef90_G1N6B1	Uncharacterized protein n=24 Tax=Amniota RepID=G1N6B1_MELGA	--	--	GO:0000981,GO:0001077,GO:0005634,GO:0006366,GO:0006629,GO:0009791,GO:0034378,GO:0043565,GO:0045944,GO:0046872,GO:1903955,GO:2001244	RNA polymerase II transcription factor activity, sequence-specific DNA binding:transcriptional activator activity, RNA polymerase II core promoter proximal region sequence-specific binding:nucleus:transcription from RNA polymerase II promoter:lipid metabolic process:post-embryonic development:chylomicron assembly:sequence-specific DNA binding:positive regulation of transcription from RNA polymera…	K:Transcription	09TV4@biNOG:pleiomorphic adenoma
LOC101747267	gene12095	LOC101747267|101747267|XR_001467568.1|XR_001467568.1|	--	chr7	34961184	34962765	--	--	--	--	--	--	--	--	--	--
LOC101747370	gene1131	LOC101747370|101747370|XR_001467977.1|XR_001467977.1|	--	chr1	68742122	68745791	--	--	--	--	--	--	--	--	S:Function unknown	0A5RU@biNOG:Reverse transcriptase (RNA-dependent DNA polymerase)
LOC101747384	gene19031	LOC101747384|101747384|XR_001469584.1;XR_001469585.1;XR_001469583.1;XR_001469586.1;XR_001469581.1;XR_001469582.1|XR_001469584.1;XR_001469585.1;XR_001469583.1;XR_001469586.1;XR_001469581.1;XR_001469582.1|	--	chr20	13648133	13677780	KFQ21401.1	hypothetical protein N331_12489, partial [Merops nubicus]	UniRef90_Q08514	POL-like (Fragment) n=1 Tax=Gallus gallus RepID=Q08514_CHICK	--	--	--	--	L:Replication, recombination and repair	0B4AZ@biNOG:Reverse transcriptase (RNA-dependent DNA polymerase)
LOC101747537	gene8713	LOC101747537|101747537|XM_004936123.2;XM_015285687.1|XM_004936123.2;XM_015285687.1|XP_004936180.1;XP_015141173.1	protein_coding	chr4	71002392	71011893	XP_015141173.1	PREDICTED: zinc finger protein 22-like isoform X2 [Gallus gallus]	UniRef90_R4GI95	Uncharacterized protein n=2 Tax=Gallus gallus RepID=R4GI95_CHICK	--	--	--	--	--	--
LOC101747588	gene12835	LOC101747588|101747588|XM_015291161.1|XM_015291161.1|XP_015146647.1	protein_coding	chr8	26430777	26434111	XP_015146647.1	PREDICTED: ankyrin-1-like [Gallus gallus]	UniRef90_UPI0000611B4F	PREDICTED: ankyrin-3-like n=1 Tax=Gallus gallus RepID=UPI0000611B4F	--	--	GO:0072661,GO:0030507,GO:0042981,GO:0008093,GO:0043034	protein targeting to plasma membrane:spectrin binding:regulation of apoptotic process:cytoskeletal adaptor activity:costamere	M:Cell wall/membrane/envelope biogenesis	09YRA@biNOG:Ankyrin repeat
LOC101747667	gene1054	LOC101747667|101747667|XR_001468165.1;XR_001468166.1;XR_001468171.1|XR_001468165.1;XR_001468166.1;XR_001468171.1|	--	chr1	64801244	64821679	XP_015142944.1	PREDICTED: serine/threonine-protein kinase VRK1 isoform X1 [Gallus gallus]_x0001_XP_015142946.1 PREDICTED: serine/threonine-protein kinase VRK1 isoform X1 [Gallus gallus]	UniRef90_UPI0003506735	PREDICTED: histone acetyltransferase KAT2B isoform X2 n=6 Tax=Amniota RepID=UPI0003506735	--	--	--	--	S:Function unknown	0Y65V@NOG:Retrotransposon protein
LOC101747681	gene14794	LOC101747681|101747681|XR_001468524.1|XR_001468524.1|	--	chr11	20199134	20203204	NP_989875.1	female expressed transcript 1 [Gallus gallus]_x0001_AAM52407.1 female expressed transcript 1 [Gallus gallus]	UniRef90_Q8JGM1	Female expressed transcript 1 n=1 Tax=Gallus gallus RepID=Q8JGM1_CHICK	--	--	--	--	S:Function unknown	0A8Y5@biNOG:endogenous retrovirus group MER34, member 1
LOC101747688	gene23456	LOC101747688|101747688|XM_015280661.1|XM_015280661.1|XP_015136147.1	protein_coding	chr35	73495252	73499910	XP_015136149.1	PREDICTED: adenylate cyclase type 10-like [Gallus gallus]	UniRef90_UPI0003506E54	PREDICTED: adenylate cyclase type 10-like n=1 Tax=Gallus gallus RepID=UPI0003506E54	ko00230,ko04024,ko04713	Purine metabolism:cAMP signaling pathway:Circadian entrainment	--	--	F:Nucleotide transport and metabolism	09ZJA@biNOG:adenylate cyclase 10 (soluble)
LOC101747701	gene18027	LOC101747701|101747701|XR_001469346.1|XR_001469346.1|	--	chr18	10651248	10653788	--	--	UniRef90_F1P1P8	Uncharacterized protein (Fragment) n=1 Tax=Gallus gallus RepID=F1P1P8_CHICK	--	--	--	--	--	--
LOC101747728	gene18782	LOC101747728|101747728|XM_004947094.2;XM_015296654.1;XM_015296652.1;XM_004947093.2|XM_004947094.2;XM_015296654.1;XM_015296652.1;XM_004947093.2|XP_004947151.2;XP_015152140.1;XP_015152138.1;XP_004947150.2	protein_coding	chr20	8152782	8169130	XP_015152138.1	PREDICTED: RBBP8 N-terminal-like protein isoform X1 [Gallus gallus]_x0001_XP_015152140.1 PREDICTED: RBBP8 N-terminal-like protein isoform X1 [Gallus gallus]	UniRef90_UPI000350448D	PREDICTED: RBBP8 N-terminal-like protein-like isoform X2 n=1 Tax=Gallus gallus RepID=UPI000350448D	--	--	--	--	S:Function unknown	04EZY@aveNOG:Tumour-suppressor protein CtIP N-terminal domain
LOC101747729	gene19038	LOC101747729|101747729|XR_213504.2|XR_213504.2|	--	chr20	13929050	13931964	--	--	--	--	--	--	--	--	--	--
LOC101747734	gene23258	LOC101747734|101747734|XR_001464868.1|XR_001464868.1|	--	chr35	63061520	63063464	--	--	--	--	--	--	--	--	--	--
LOC101747754	gene1055	LOC101747754|101747754|XR_001468158.1|XR_001468158.1|	--	chr1	64888803	64929886	KFQ63293.1	hypothetical protein N334_13039, partial [Pelecanus crispus]	--	--	--	--	--	--	S:Function unknown	0A8MN@biNOG:Transposase (partial DDE domain)
LOC101747756	gene23453	LOC101747756|101747756|XM_015280658.1|XM_015280658.1|XP_015136144.1	--	chr35	73474023	73479810	XP_015136144.1	PREDICTED: adenylate cyclase type 10-like [Gallus gallus]	UniRef90_UPI0003506E54	PREDICTED: adenylate cyclase type 10-like n=1 Tax=Gallus gallus RepID=UPI0003506E54	ko00230,ko04024,ko04713	Purine metabolism:cAMP signaling pathway:Circadian entrainment	GO:0000166,GO:0000287,GO:0003351,GO:0005524,GO:0005634,GO:0005739,GO:0005829,GO:0005856,GO:0005886,GO:0006171,GO:0007283,GO:0009190,GO:0015630,GO:0016020,GO:0016829,GO:0016849,GO:0030145,GO:0030424,GO:0030425,GO:0030426,GO:0031514,GO:0035556,GO:0042995,GO:0043025,GO:0043065,GO:0045177,GO:0045178,GO:0046872,GO:0048471,GO:0051117,GO:0071241,GO:0071890	nucleotide binding:magnesium ion binding:epithelial cilium movement:ATP binding:nucleus:mitochondrion:cytosol:cytoskeleton:plasma membrane:cAMP biosynthetic process:spermatogenesis:cyclic nucleotide biosynthetic process:microtubule cytoskeleton:membrane:lyase activity:phosphorus-oxygen lyase activity:manganese ion binding:axon:dendrite:growth cone:motile cilium:intracellular signal transduction:c…	F:Nucleotide transport and metabolism	09ZJA@biNOG:adenylate cyclase 10 (soluble)
LOC101747795	gene12926	LOC101747795|101747795|XR_001467892.1|XR_001467892.1|	--	chr8	29939533	29940504	--	--	--	--	--	--	--	--	--	--
LOC101747836	gene18785	LOC101747836|101747836|XR_001469652.1|XR_001469652.1|	--	chr20	8311353	8312355	--	--	--	--	--	--	--	--	--	--
LOC101747896	gene18962	LOC101747896|101747896|XR_001469615.1;XR_001469617.1;XR_001469616.1;XR_001469614.1|XR_001469615.1;XR_001469617.1;XR_001469616.1;XR_001469614.1|	--	chr20	11079256	11088019	--	--	--	--	--	--	--	--	--	--
LOC101747972	gene23448	LOC101747972|101747972|XM_015280655.1|XM_015280655.1|XP_015136141.1	protein_coding	chr35	73431460	73435988	XP_015136149.1	PREDICTED: adenylate cyclase type 10-like [Gallus gallus]	UniRef90_UPI0003506E54	PREDICTED: adenylate cyclase type 10-like n=1 Tax=Gallus gallus RepID=UPI0003506E54	ko00230,ko04024,ko04713	Purine metabolism:cAMP signaling pathway:Circadian entrainment	--	--	F:Nucleotide transport and metabolism	09ZJA@biNOG:adenylate cyclase 10 (soluble)
LOC101747980	gene18971	LOC101747980|101747980|XR_213493.2|XR_213493.2|	--	chr20	11200698	11228747	--	--	--	--	--	--	--	--	--	--
LOC101747990	gene23452	LOC101747990|101747990|XM_015280657.1|XM_015280657.1|XP_015136143.1	protein_coding	chr35	73460495	73466237	XP_015136281.1	PREDICTED: adenylate cyclase type 10-like [Gallus gallus]	UniRef90_UPI0003504077	PREDICTED: adenylate cyclase type 10-like isoform X2 n=5 Tax=Gallus gallus RepID=UPI0003504077	ko00230,ko04024,ko04713	Purine metabolism:cAMP signaling pathway:Circadian entrainment	--	--	F:Nucleotide transport and metabolism	09ZJA@biNOG:adenylate cyclase 10 (soluble)
LOC101748033	gene22732	LOC101748033|101748033|XM_015277379.1|XM_015277379.1|XP_015132865.1	protein_coding	chr35	22404546	22414048	XP_015132865.1	PREDICTED: translation initiation factor IF-2-like [Gallus gallus]	UniRef90_UPI00035075B2	PREDICTED: translation initiation factor IF-2-like n=1 Tax=Gallus gallus RepID=UPI00035075B2	--	--	--	--	--	--
LOC101748049	gene18882	LOC101748049|101748049|XM_004947152.2|XM_004947152.2|XP_004947209.1	protein_coding	chr20	10173603	10174834	XP_004947209.1	PREDICTED: uncharacterized protein LOC101748049 [Gallus gallus]	UniRef90_UPI0003505F30	PREDICTED: uncharacterized protein LOC101748049 n=1 Tax=Gallus gallus RepID=UPI0003505F30	--	--	--	--	--	--
LOC101748093	gene8712	LOC101748093|101748093|XR_001466395.1|XR_001466395.1|	--	chr4	70929768	70934148	--	--	--	--	--	--	--	--	--	--
LOC101748116	gene22557	LOC101748116|101748116|XR_001463911.1;XR_210874.2|XR_001463911.1;XR_210874.2|	--	chr35	9858382	9864452	--	--	--	--	--	--	--	--	--	--
LOC101748153	gene15171	LOC101748153|101748153|XM_015293323.1;XM_015293322.1;XM_015293321.1|XM_015293323.1;XM_015293322.1;XM_015293321.1|XP_015148809.1;XP_015148808.1;XP_015148807.1	protein_coding	chr12	11572036	11585356	OXB78688.1	hypothetical protein H355_002653 [Colinus virginianus]	UniRef90_UPI000203624F	PREDICTED: laminin subunit beta-1-like n=1 Tax=Meleagris gallopavo RepID=UPI000203624F	ko05145,ko05200,ko04151,ko04512,ko05146,ko04510,ko05222	Toxoplasmosis:Pathways in cancer:PI3K-Akt signaling pathway:ECM-receptor interaction:Amoebiasis:Focal adhesion:Small cell lung cancer	GO:0003674,GO:0005575,GO:0008150	molecular_function:cellular_component:biological_process	W:Extracellular structures	04N9G@aveNOG:laminin, beta 2 (laminin S)
LOC101748166	gene1066	LOC101748166|101748166|XR_211104.2|XR_211104.2|	--	chr1	65402717	65412299	KGL88445.1	hypothetical protein N301_07267, partial [Charadrius vociferus]	UniRef90_M7BR12	Putative phospholipid-transporting ATPase VB n=3 Tax=Cryptodira RepID=M7BR12_CHEMY	--	--	--	--	S:Function unknown	0Y65V@NOG:Retrotransposon protein
LOC101748177	gene15333	LOC101748177|101748177|XM_015301844.1|XM_015301844.1|XP_015157330.1	protein_coding	sca5961	13925	16176	XP_015157329.1	PREDICTED: serine/arginine repetitive matrix protein 2-like [Gallus gallus]_x0001_XP_015157330.1 PREDICTED: serine/arginine repetitive matrix protein 2-like [Gallus gallus]	UniRef90_UPI0003505CFC	PREDICTED: PHD finger protein 7-like isoform X2 n=1 Tax=Gallus gallus RepID=UPI0003505CFC	--	--	--	--	K:Transcription	COG2940@NOG:PHD finger protein
LOC101748187	gene2291	LOC101748187|101748187|XR_001463126.1|XR_001463126.1|	--	chr1	142477491	142484236	--	--	--	--	--	--	--	--	--	--
LOC101748212	gene22253	LOC101748212|101748212|XM_015272596.1|XM_015272596.1|XP_015128082.1	protein_coding	sca7363	57438	61284	XP_015128082.1	PREDICTED: peripherin [Gallus gallus]	UniRef90_G1N9T8	Uncharacterized protein (Fragment) n=1 Tax=Meleagris gallopavo RepID=G1N9T8_MELGA	ko05014	Amyotrophic lateral sclerosis (ALS)	GO:0005882,GO:0016020,GO:0045098,GO:0045104,GO:0046982,GO:0070062	intermediate filament:membrane:type III intermediate filament:intermediate filament cytoskeleton organization:protein heterodimerization activity:extracellular exosome	S:Function unknown	04IHK@aveNOG:Intermediate filament protein
LOC101748222	gene12111	LOC101748222|101748222|XR_212706.2|XR_212706.2|	--	chr7	35575310	35576855	--	--	--	--	--	--	--	--	--	--
LOC101748276	gene12110	LOC101748276|101748276|XR_001467694.1;XR_212707.2|XR_001467694.1;XR_212707.2|	--	chr7	35564715	35567197	--	--	UniRef90_F1P1F1	Uncharacterized protein n=3 Tax=Neognathae RepID=F1P1F1_CHICK	--	--	--	--	--	--
LOC101748308	gene22887	LOC101748308|101748308|XM_015280137.1|XM_015280137.1|XP_015135623.1	protein_coding	chr35	32236567	32239246	XP_015135623.1	PREDICTED: uncharacterized protein LOC101748308 [Gallus gallus]_x0001_XP_015135624.1 PREDICTED: uncharacterized protein LOC101748927 [Gallus gallus]	UniRef90_UPI000350466D	PREDICTED: uncharacterized protein LOC101748927 n=1 Tax=Gallus gallus RepID=UPI000350466D	--	--	--	--	--	--
LOC101748323	gene15116	LOC101748323|101748323|XR_001468699.1;XR_001468701.1;XR_001468700.1;XR_001468693.1;XR_001468695.1;XR_001468694.1;XR_001468696.1;XR_001468697.1;XR_001468698.1|XR_001468699.1;XR_001468701.1;XR_001468700.1;XR_001468693.1;XR_001468695.1;XR_001468694.1;XR_001468696.1;XR_001468697.1;XR_001468698.1|	--	chr12	10091197	10134725	KFQ66518.1	hypothetical protein N335_02070, partial [Phaethon lepturus]	UniRef90_Q08514	POL-like (Fragment) n=1 Tax=Gallus gallus RepID=Q08514_CHICK	--	--	--	--	S:Function unknown	0A5RU@biNOG:Reverse transcriptase (RNA-dependent DNA polymerase)
LOC101748361	gene15118	LOC101748361|101748361|XR_001468702.1|XR_001468702.1|	--	chr12	10134820	10149379	--	--	--	--	--	--	--	--	--	--
LOC101748408	gene15117	LOC101748408|101748408|XR_213016.2;XR_001468704.1;XR_001468703.1|XR_213016.2;XR_001468704.1;XR_001468703.1|	--	chr12	10096525	10162632	KFQ66518.1	hypothetical protein N335_02070, partial [Phaethon lepturus]	UniRef90_R4GH20	Uncharacterized protein n=1 Tax=Gallus gallus RepID=R4GH20_CHICK	--	--	--	--	S:Function unknown	0A5RU@biNOG:Reverse transcriptase (RNA-dependent DNA polymerase)
LOC101748448	gene18885	LOC101748448|101748448|XR_001469573.1;XR_001469572.1|XR_001469573.1;XR_001469572.1|	--	chr20	10189525	10191585	--	--	UniRef90_UPI0003506900	PREDICTED: uncharacterized protein LOC101748448 isoform X3 n=1 Tax=Gallus gallus RepID=UPI0003506900	--	--	--	--	--	--
LOC101748554	gene7690	LOC101748554|101748554|XR_001464177.1;XR_212085.2|XR_001464177.1;XR_212085.2|	--	chr4	5380885	5416378	XP_009946376.1	PREDICTED: uncharacterized protein LOC104344036 [Leptosomus discolor]	UniRef90_K7EX76	Uncharacterized protein n=1 Tax=Pelodiscus sinensis RepID=K7EX76_PELSI	--	--	--	--	L:Replication, recombination and repair	0A6T3@biNOG:Inherit from KOG: Retrotransposon protein
LOC101748585	gene1140	LOC101748585|101748585|XR_211125.2|XR_211125.2|	--	chr1	69743348	69746241	--	--	--	--	--	--	--	--	--	--
LOC101748608	gene23495	LOC101748608|101748608|XR_001464929.1|XR_001464929.1|	--	chr35	81062351	81075424	AAA49022.1	POL-like, partial [Gallus gallus]	UniRef90_Q08514	POL-like (Fragment) n=1 Tax=Gallus gallus RepID=Q08514_CHICK	--	--	--	--	S:Function unknown	0A5RU@biNOG:Reverse transcriptase (RNA-dependent DNA polymerase)
LOC101748630	gene25628	LOC101748630|101748630|XM_004950403.2|XM_004950403.2|XP_004950460.2	protein_coding	sca13856	6950	8975	XP_004950460.2	PREDICTED: zinc finger protein 668-like, partial [Gallus gallus]	--	--	--	--	--	--	--	--
LOC101748672	gene6852	LOC101748672|101748672|XR_001466110.1|XR_001466110.1|	--	chr3	80465259	80483448	KFZ64518.1	hypothetical protein N321_13384, partial [Antrostomus carolinensis]	UniRef90_Q08526	POL-like (Fragment) n=2 Tax=Gallus gallus RepID=Q08526_CHICK	ko04974	Protein digestion and absorption	--	--	S:Function unknown	0AN7Y@biNOG:Reverse transcriptase (RNA-dependent DNA polymerase)
LOC101748673	gene10131	LOC101748673|101748673|XR_001466856.1;XR_001466855.1|XR_001466856.1;XR_001466855.1|	--	chr5	42155087	42180519	XP_015720725.1	PREDICTED: uncharacterized protein LOC107315174 [Coturnix japonica]	UniRef90_K7EW44	Uncharacterized protein n=2 Tax=Pelodiscus sinensis RepID=K7EW44_PELSI	--	--	--	--	--	--
LOC101748700	gene23335	LOC101748700|101748700|XR_213890.2|XR_213890.2|	--	chr35	67114418	67114838	--	--	--	--	--	--	--	--	--	--
LOC101748767	gene18981	LOC101748767|101748767|XR_001469613.1|XR_001469613.1|	--	chr20	11573743	11684449	XP_009942068.1	PREDICTED: LOW QUALITY PROTEIN: RNA-directed DNA polymerase from mobile element jockey-like [Opisthocomus hoazin]	UniRef90_UPI0002036963	PREDICTED: hypothetical protein LOC100551432 n=1 Tax=Meleagris gallopavo RepID=UPI0002036963	--	--	--	--	S:Function unknown	0AC6U@biNOG:Reverse transcriptase (RNA-dependent DNA polymerase)
LOC101748770	gene23339	LOC101748770|101748770|XM_015280690.1|XM_015280690.1|XP_015136176.1	protein_coding	chr35	67218260	67221075	XP_015136176.1	PREDICTED: maestro heat-like repeat-containing protein family member 7 [Gallus gallus]	UniRef90_UPI0003507629	PREDICTED: uncharacterized protein LOC100857344 isoform X2 n=2 Tax=Gallus gallus RepID=UPI0003507629	--	--	--	--	S:Function unknown	04QEM@aveNOG:Inherit from biNOG: HEAT repeat containing 8
LOC101748814	gene7695	LOC101748814|101748814|XR_212089.2|XR_212089.2|	--	chr4	6544689	6548113	--	--	--	--	--	--	--	--	--	--
LOC101748912	gene23343	LOC101748912|101748912|XM_015280749.1;XM_015280747.1;XM_004949530.2;XM_015280748.1|XM_015280749.1;XM_015280747.1;XM_004949530.2;XM_015280748.1|XP_015136235.1;XP_015136233.1;XP_004949587.2;XP_015136234.1	protein_coding	chr35	67262424	67270739	XP_015136234.1	PREDICTED: uncharacterized protein LOC101748912 isoform X2 [Gallus gallus]	UniRef90_UPI0003507629	PREDICTED: uncharacterized protein LOC100857344 isoform X2 n=2 Tax=Gallus gallus RepID=UPI0003507629	--	--	--	--	S:Function unknown	04QEM@aveNOG:Inherit from biNOG: HEAT repeat containing 8
LOC101748927	gene22888	LOC101748927|101748927|XM_015280138.1|XM_015280138.1|XP_015135624.1	protein_coding	chr35	32243479	32246158	XP_015135623.1	PREDICTED: uncharacterized protein LOC101748308 [Gallus gallus]_x0001_XP_015135624.1 PREDICTED: uncharacterized protein LOC101748927 [Gallus gallus]	UniRef90_UPI000350466D	PREDICTED: uncharacterized protein LOC101748927 n=1 Tax=Gallus gallus RepID=UPI000350466D	--	--	--	--	--	--
LOC101748962	gene23144	LOC101748962|101748962|XM_004949340.2|XM_004949340.2|XP_004949397.1	protein_coding	chr35	53628426	53633494	XP_004949397.1	PREDICTED: uncharacterized protein KIAA1683 homolog [Gallus gallus]	UniRef90_UPI00035049B0	PREDICTED: unconventional myosin-IXb-like n=1 Tax=Gallus gallus RepID=UPI00035049B0	--	--	--	--	--	--
LOC101749145	gene6862	LOC101749145|101749145|XR_001466112.1|XR_001466112.1|	--	chr3	81331326	81339386	--	--	--	--	--	--	--	--	--	--
LOC101749156	gene18868	LOC101749156|101749156|XM_015296472.1|XM_015296472.1|XP_015151958.1	protein_coding	chr20	10064406	10065998	XP_015151958.1	PREDICTED: transmembrane protein 74B [Gallus gallus]	--	--	--	--	GO:0016021	integral component of membrane	S:Function unknown	0A2WS@biNOG:transmembrane protein 74B
LOC101749309	gene21451	LOC101749309|101749309|XM_015302615.1;XM_015302613.1;XM_015302614.1|XM_015302615.1;XM_015302613.1;XM_015302614.1|XP_015158101.1;XP_015158099.1;XP_015158100.1	protein_coding	sca7223	13898	17184	XP_015158099.1	PREDICTED: immunoglobulin iota chain-like isoform X1 [Gallus gallus]_x0001_XP_015158100.1 PREDICTED: immunoglobulin iota chain-like isoform X1 [Gallus gallus]	UniRef90_UPI0003504E0C	PREDICTED: immunoglobulin iota chain-like n=1 Tax=Gallus gallus RepID=UPI0003504E0C	--	--	--	--	T:Signal transduction mechanisms	04Q28@aveNOG:Immunoglobulin V-set domain
LOC101749525	gene23279	LOC101749525|101749525|XM_015280712.1|XM_015280712.1|XP_015136198.1	protein_coding	chr35	64181188	64185233	XP_015136198.1	PREDICTED: LOW QUALITY PROTEIN: uncharacterized protein LOC101749525 [Gallus gallus]	UniRef90_UPI00035044BC	PREDICTED: protein FAM71B-like isoform X1 n=2 Tax=Gallus gallus RepID=UPI00035044BC	--	--	GO:0005634	nucleus	O:Posttranslational modification, protein turnover, chaperones	0A386@biNOG:family with sequence similarity 71, member
LOC101749563	gene18826	LOC101749563|101749563|XR_001469642.1;XR_001469643.1;XR_001469641.1|XR_001469642.1;XR_001469643.1;XR_001469641.1|	--	chr20	9473643	9504675	--	--	--	--	--	--	--	--	--	--
LOC101749640	gene23280	LOC101749640|101749640|XM_015280768.1;XM_015280769.1|XM_015280768.1;XM_015280769.1|XP_015136254.1;XP_015136255.1	protein_coding	chr35	64187939	64192702	XP_015136198.1	PREDICTED: LOW QUALITY PROTEIN: uncharacterized protein LOC101749525 [Gallus gallus]	UniRef90_UPI00035044BC	PREDICTED: protein FAM71B-like isoform X1 n=2 Tax=Gallus gallus RepID=UPI00035044BC	--	--	GO:0005634	nucleus	O:Posttranslational modification, protein turnover, chaperones	0A386@biNOG:family with sequence similarity 71, member
LOC101749656	gene10142	LOC101749656|101749656|XR_001466859.1|XR_001466859.1|	--	chr5	43289838	43296136	--	--	--	--	--	--	--	--	--	--
LOC101749743	gene23281	LOC101749743|101749743|XM_015280754.1;XM_015280755.1|XM_015280754.1;XM_015280755.1|XP_015136240.1;XP_015136241.1	protein_coding	chr35	64193425	64198448	XP_015136198.1	PREDICTED: LOW QUALITY PROTEIN: uncharacterized protein LOC101749525 [Gallus gallus]	UniRef90_UPI00035044BC	PREDICTED: protein FAM71B-like isoform X1 n=2 Tax=Gallus gallus RepID=UPI00035044BC	--	--	GO:0005634	nucleus	S:Function unknown	0A9PN@biNOG:Retroviral GAG p10 protein
LOC101749809	gene7709	LOC101749809|101749809|XM_015278509.1|XM_015278509.1|XP_015133995.1	protein_coding	chr4	8772234	8948439	KFP53900.1	Connector enhancer of kinase suppressor of ras 2, partial [Cathartes aura]	UniRef90_G1MZQ3	Uncharacterized protein (Fragment) n=1 Tax=Meleagris gallopavo RepID=G1MZQ3_MELGA	ko04013	MAPK signaling pathway - fly	GO:0005737,GO:0009966,GO:0016020	cytoplasm:regulation of signal transduction:membrane	F:Nucleotide transport and metabolism	04QRR@aveNOG:Connector enhancer of kinase suppressor of ras
LOC101749837	gene12877	LOC101749837|101749837|XM_015291117.1;XM_015291116.1;XM_015291115.1;XM_015291114.1;XR_001467914.1;XM_015291113.1;XR_001467915.1|XM_015291117.1;XM_015291116.1;XM_015291115.1;XM_015291114.1;XR_001467914.1;XM_015291113.1;XR_001467915.1|XP_015146603.1;XP_015146602.1;XP_015146601.1;XP_015146600.1;XP_015146599.1	--	chr8	28361800	28363800	XP_015146599.1	PREDICTED: uncharacterized protein LOC101749837 isoform X1 [Gallus gallus]	UniRef90_UPI00035066CF	PREDICTED: uncharacterized protein LOC101749837 n=1 Tax=Gallus gallus RepID=UPI00035066CF	--	--	--	--	--	--
LOC101749891	gene23282	LOC101749891|101749891|XM_015280745.1|XM_015280745.1|XP_015136231.1	protein_coding	chr35	64202927	64207198	XP_015136198.1	PREDICTED: LOW QUALITY PROTEIN: uncharacterized protein LOC101749525 [Gallus gallus]	UniRef90_UPI00035044BC	PREDICTED: protein FAM71B-like isoform X1 n=2 Tax=Gallus gallus RepID=UPI00035044BC	--	--	GO:0005634	nucleus	O:Posttranslational modification, protein turnover, chaperones	0A386@biNOG:family with sequence similarity 71, member
LOC101749947	gene23158	LOC101749947|101749947|XR_001464821.1|XR_001464821.1|	--	chr35	54837146	54840834	--	--	--	--	--	--	--	--	--	--
LOC101749972	gene23473	LOC101749972|101749972|XM_015280795.1|XM_015280795.1|XP_015136281.1	protein_coding	chr35	78487640	78501646	XP_015136281.1	PREDICTED: adenylate cyclase type 10-like [Gallus gallus]	UniRef90_UPI0003504077	PREDICTED: adenylate cyclase type 10-like isoform X2 n=5 Tax=Gallus gallus RepID=UPI0003504077	ko00230,ko04024,ko04713	Purine metabolism:cAMP signaling pathway:Circadian entrainment	GO:0000166,GO:0000287,GO:0003351,GO:0005524,GO:0005634,GO:0005739,GO:0005829,GO:0005856,GO:0005886,GO:0006171,GO:0007283,GO:0009190,GO:0015630,GO:0016020,GO:0016829,GO:0016849,GO:0030145,GO:0030424,GO:0030425,GO:0030426,GO:0031514,GO:0035556,GO:0042995,GO:0043025,GO:0043065,GO:0045177,GO:0045178,GO:0046872,GO:0048471,GO:0051117,GO:0071241,GO:0071890	nucleotide binding:magnesium ion binding:epithelial cilium movement:ATP binding:nucleus:mitochondrion:cytosol:cytoskeleton:plasma membrane:cAMP biosynthetic process:spermatogenesis:cyclic nucleotide biosynthetic process:microtubule cytoskeleton:membrane:lyase activity:phosphorus-oxygen lyase activity:manganese ion binding:axon:dendrite:growth cone:motile cilium:intracellular signal transduction:c…	F:Nucleotide transport and metabolism	09ZJA@biNOG:adenylate cyclase 10 (soluble)
LOC101749992	gene23283	LOC101749992|101749992|XM_015280743.1;XM_015280744.1|XM_015280743.1;XM_015280744.1|XP_015136229.1;XP_015136230.1	protein_coding	chr35	64207210	64213570	XP_015136198.1	PREDICTED: LOW QUALITY PROTEIN: uncharacterized protein LOC101749525 [Gallus gallus]	UniRef90_UPI00035044BC	PREDICTED: protein FAM71B-like isoform X1 n=2 Tax=Gallus gallus RepID=UPI00035044BC	--	--	GO:0005634	nucleus	S:Function unknown	0A9PN@biNOG:Retroviral GAG p10 protein
LOC101750108	gene23284	LOC101750108|101750108|XM_015280629.1|XM_015280629.1|XP_015136115.1	protein_coding	chr35	64219709	64220926	XP_015136198.1	PREDICTED: LOW QUALITY PROTEIN: uncharacterized protein LOC101749525 [Gallus gallus]	UniRef90_UPI00035044BC	PREDICTED: protein FAM71B-like isoform X1 n=2 Tax=Gallus gallus RepID=UPI00035044BC	--	--	--	--	O:Posttranslational modification, protein turnover, chaperones	0A386@biNOG:family with sequence similarity 71, member
LOC101750145	gene22584	LOC101750145|101750145|XR_001463917.1|XR_001463917.1|	--	chr35	11272016	11287445	AAC60281.1	unknown [Gallus gallus]	UniRef90_Q08525	Putative uncharacterized protein n=2 Tax=Gallus gallus RepID=Q08525_CHICK	--	--	--	--	L:Replication, recombination and repair	0B4AZ@biNOG:Reverse transcriptase (RNA-dependent DNA polymerase)
LOC101750148	gene22951	LOC101750148|101750148|XM_015280345.1|XM_015280345.1|XP_015135831.1	protein_coding	chr35	35976820	36011516	AAC60281.1	unknown [Gallus gallus]	UniRef90_Q08525	Putative uncharacterized protein n=2 Tax=Gallus gallus RepID=Q08525_CHICK	--	--	--	--	S:Function unknown	0A5RU@biNOG:Reverse transcriptase (RNA-dependent DNA polymerase)
LOC101750150	gene23466	LOC101750150|101750150|XR_213911.2|XR_213911.2|	--	chr35	75590344	75592720	XP_015140727.1	PREDICTED: GC-rich sequence DNA-binding factor 2 [Gallus gallus]	UniRef90_H9L1P3	Uncharacterized protein (Fragment) n=1 Tax=Gallus gallus RepID=H9L1P3_CHICK	--	--	GO:0000122,GO:0000978,GO:0001078,GO:0005634	negative regulation of transcription from RNA polymerase II promoter:RNA polymerase II core promoter proximal region sequence-specific DNA binding:transcriptional repressor activity, RNA polymerase II core promoter proximal region sequence-specific binding:nucleus	K:Transcription	0YU43@NOG:GC-rich sequence DNA-binding factor
LOC101750162	gene10146	LOC101750162|101750162|XR_212445.2|XR_212445.2|	--	chr5	43550921	43564671	--	--	--	--	--	--	--	--	--	--
LOC101750202	gene23346	LOC101750202|101750202|XR_213893.2|XR_213893.2|	--	chr35	67671629	67679976	--	--	--	--	--	--	--	--	--	--
LOC101750216	gene22715	LOC101750216|101750216|XR_001463949.1|XR_001463949.1|	--	chr35	21368344	21369356	--	--	--	--	--	--	--	--	--	--
LOC101750245	gene22910	LOC101750245|101750245|XM_015280184.1;XM_004949132.2|XM_015280184.1;XM_004949132.2|XP_015135670.1;XP_004949189.1	protein_coding	chr35	34282788	34285316	XP_015135670.1	PREDICTED: interferon alpha-2 isoform X1 [Gallus gallus]	UniRef90_H8XX39	Interferon kappa n=4 Tax=Gallus gallus RepID=H8XX39_CHICK	ko04060,ko04620,ko04650,ko05320,ko04140,ko04630,ko04623,ko04622,ko05160,ko05164,ko05162,ko05152,ko04151,ko05168,ko05161	Cytokine-cytokine receptor interaction:Toll-like receptor signaling pathway:Natural killer cell mediated cytotoxicity:Autoimmune thyroid disease:Regulation of autophagy:Jak-STAT signaling pathway:Cytosolic DNA-sensing pathway:RIG-I-like receptor signaling pathway:Hepatitis C:Influenza A:Measles:Tuberculosis:PI3K-Akt signaling pathway:Herpes simplex infection:Hepatitis B	GO:0002250,GO:0002286,GO:0002323,GO:0005125,GO:0005132,GO:0005615,GO:0006959,GO:0019221,GO:0030183,GO:0033141,GO:0042100,GO:0043330,GO:0045087	adaptive immune response:T cell activation involved in immune response:natural killer cell activation involved in immune response:cytokine activity:type I interferon receptor binding:extracellular space:humoral immune response:cytokine-mediated signaling pathway:B cell differentiation:positive regulation of peptidyl-serine phosphorylation of STAT protein:B cell proliferation:response to exogenous…	O:Posttranslational modification, protein turnover, chaperones	04EUP@aveNOG:Interferon alpha/beta domain
LOC101750248	gene23467	LOC101750248|101750248|XR_001464915.1|XR_001464915.1|	--	chr35	75743762	75744411	XP_019472504.1	PREDICTED: uncharacterized protein LOC109368477 isoform X1 [Meleagris gallopavo]	--	--	--	--	--	--	--	--
LOC101750281	gene12887	LOC101750281|101750281|XM_004936873.2|XM_004936873.2|XP_004936930.1	protein_coding	chr8	28665354	28666847	XP_004936930.1	PREDICTED: insulin-like peptide INSL5 [Gallus gallus]	UniRef90_UPI0003505FD0	PREDICTED: relaxin-3-like isoform X1 n=2 Tax=Gallus gallus RepID=UPI0003505FD0	--	--	--	--	O:Posttranslational modification, protein turnover, chaperones	0A7H4@biNOG:relaxin 3
LOC101750348	gene23286	LOC101750348|101750348|XM_015280757.1;XM_015280756.1|XM_015280757.1;XM_015280756.1|XP_015136243.1;XP_015136242.1	protein_coding	chr35	64236970	64240556	XP_015136198.1	PREDICTED: LOW QUALITY PROTEIN: uncharacterized protein LOC101749525 [Gallus gallus]	UniRef90_UPI00035044BC	PREDICTED: protein FAM71B-like isoform X1 n=2 Tax=Gallus gallus RepID=UPI00035044BC	--	--	GO:0005634	nucleus	O:Posttranslational modification, protein turnover, chaperones	0A386@biNOG:family with sequence similarity 71, member
LOC101750367	gene18918	LOC101750367|101750367|XM_004947184.2;XM_015296594.1;XM_015296595.1|XM_004947184.2;XM_015296594.1;XM_015296595.1|XP_004947241.2;XP_015152080.1;XP_015152081.1	protein_coding	chr20	10526229	10531093	XP_015152081.1	PREDICTED: BPI fold-containing family B member 4-like isoform X3 [Gallus gallus]	UniRef90_UPI0003504884	PREDICTED: BPI fold-containing family B member 4-like n=1 Tax=Gallus gallus RepID=UPI0003504884	--	--	--	--	--	--
LOC101750393	gene22527	LOC101750393|101750393|XM_004937135.2;XM_004937136.2;XM_004937137.2|XM_004937135.2;XM_004937136.2;XM_004937137.2|XP_004937192.1;XP_004937193.1;XP_004937194.1	protein_coding	chr35	9087814	9092214	XP_004937192.1	PREDICTED: TATA box-binding protein-associated factor RNA polymerase I subunit C isoform X1 [Gallus gallus]	UniRef90_UPI0003506619	PREDICTED: TATA box-binding protein-associated factor, RNA polymerase I, subunit C-like isoform X1 n=3 Tax=Gallus gallus RepID=UPI0003506619	--	--	GO:0000120,GO:0001164,GO:0005654,GO:0006360	RNA polymerase I transcription factor complex:RNA polymerase I CORE element sequence-specific DNA binding:nucleoplasm:transcription from RNA polymerase I promoter	K:Transcription	09Y8A@biNOG:TATA box binding protein (Tbp)-associated factor, RNA polymerase I, C
LOC101750433	gene23469	LOC101750433|101750433|XR_213916.2|XR_213916.2|	--	chr35	75949949	75951209	SGA03297.1	Uncharacterised protein [Chlamydia abortus]	UniRef90_H9L1T0	Uncharacterized protein (Fragment) n=1 Tax=Gallus gallus RepID=H9L1T0_CHICK	--	--	GO:0000122,GO:0000978,GO:0001078,GO:0005634	negative regulation of transcription from RNA polymerase II promoter:RNA polymerase II core promoter proximal region sequence-specific DNA binding:transcriptional repressor activity, RNA polymerase II core promoter proximal region sequence-specific binding:nucleus	K:Transcription	0YU43@NOG:GC-rich sequence DNA-binding factor
LOC101750451	gene23289	LOC101750451|101750451|XM_004949488.2|XM_004949488.2|XP_004949545.1	protein_coding	chr35	64417393	64423525	XP_004949545.1	PREDICTED: coiled-coil domain-containing protein 81-like [Gallus gallus]	UniRef90_R4GME3	Uncharacterized protein n=1 Tax=Gallus gallus RepID=R4GME3_CHICK	--	--	--	--	S:Function unknown	04PXM@aveNOG:coiled-coil domain containing 81
LOC101750474	gene7714	LOC101750474|101750474|XR_001464188.1|XR_001464188.1|	--	chr4	9104581	9130496	--	--	--	--	--	--	--	--	--	--
LOC101750517	gene7717	LOC101750517|101750517|XM_015278519.1;XM_004940716.2|XM_015278519.1;XM_004940716.2|XP_015134005.1;XP_004940773.1	protein_coding	chr4	9322929	9336751	XP_004940773.1	PREDICTED: transmembrane protein 182-like [Gallus gallus]_x0001_XP_015134005.1 PREDICTED: transmembrane protein 182-like [Gallus gallus]	UniRef90_F1NPX3	Uncharacterized protein (Fragment) n=2 Tax=Gallus gallus RepID=F1NPX3_CHICK	--	--	GO:0016021	integral component of membrane	--	--
LOC101750551	gene22718	LOC101750551|101750551|XR_001463950.1|XR_001463950.1|	--	chr35	21704745	21711188	XP_019329586.1	PREDICTED: LOW QUALITY PROTEIN: uncharacterized protein LOC109279696, partial [Aptenodytes forsteri]	UniRef90_Q08525	Putative uncharacterized protein n=2 Tax=Gallus gallus RepID=Q08525_CHICK	ko04724	Glutamatergic synapse	--	--	S:Function unknown	0Y65V@NOG:Inherit from KOG: Retrotransposon protein
LOC101750586	gene15163	LOC101750586|101750586|XM_015293342.1|XM_015293342.1|XP_015148828.1	protein_coding	chr12	11518902	11522856	XP_015148828.1	PREDICTED: interleukin-17 receptor C [Gallus gallus]	UniRef90_R4GHI9	Uncharacterized protein (Fragment) n=1 Tax=Gallus gallus RepID=R4GHI9_CHICK	--	--	--	--	T:Signal transduction mechanisms	09XK3@biNOG:Interleukin 17 receptor C
LOC101750603	gene12843	LOC101750603|101750603|XM_015291178.1;XM_015291177.1|XM_015291178.1;XM_015291177.1|XP_015146664.1;XP_015146663.1	protein_coding	chr8	26778693	26788823	OXB82139.1	hypothetical protein H355_009018 [Colinus virginianus]	UniRef90_O42110	ORF2 n=1 Tax=Acanthochelys spixii RepID=O42110_9SAUR	ko04726,ko04750,ko00591,ko00590,ko04913,ko04212	Serotonergic synapse:Inflammatory mediator regulation of TRP channels:Linoleic acid metabolism:Arachidonic acid metabolism:Ovarian steroidogenesis:Longevity regulating pathway - worm	GO:0005506,GO:0008392,GO:0008395,GO:0016021,GO:0016712,GO:0019369,GO:0020037,GO:0055114	iron ion binding:arachidonic acid epoxygenase activity:steroid hydroxylase activity:integral component of membrane:oxidoreductase activity, acting on paired donors, with incorporation or reduction of molecular oxygen, reduced flavin or flavoprotein as one donor, and incorporation of one atom of oxygen:arachidonic acid metabolic process:heme binding:oxidation-reduction process	S:Function unknown	0AN7Y@biNOG:Reverse transcriptase (RNA-dependent DNA polymerase)
LOC101750621	gene7720	LOC101750621|101750621|XM_004940718.2|XM_004940718.2|XP_004940775.1	protein_coding	chr4	9376389	9380320	XP_004940775.1	PREDICTED: uncharacterized protein CXorf21 homolog [Gallus gallus]	UniRef90_E1C5W4	Uncharacterized protein n=3 Tax=Phasianidae RepID=E1C5W4_CHICK	--	--	GO:0003674,GO:0005575,GO:0008150	molecular_function:cellular_component:biological_process	--	--
LOC101750733	gene23291	LOC101750733|101750733|XR_001464877.1|XR_001464877.1|	--	chr35	64654359	64656368	XP_004949545.1	PREDICTED: coiled-coil domain-containing protein 81-like [Gallus gallus]	UniRef90_UPI0003504F88	PREDICTED: uncharacterized protein LOC101750733 isoform X1 n=4 Tax=Gallus gallus RepID=UPI0003504F88	--	--	--	--	--	--
LOC101750827	gene23167	LOC101750827|101750827|XR_001464825.1|XR_001464825.1|	--	chr35	55157256	55176363	KFM11461.1	hypothetical protein AS27_04016, partial [Aptenodytes forsteri]	--	--	--	--	--	--	--	--
LOC101750829	gene23293	LOC101750829|101750829|XR_001464876.1|XR_001464876.1|	--	chr35	64670428	64672603	XP_004949545.1	PREDICTED: coiled-coil domain-containing protein 81-like [Gallus gallus]	UniRef90_UPI0003504F88	PREDICTED: uncharacterized protein LOC101750733 isoform X1 n=4 Tax=Gallus gallus RepID=UPI0003504F88	--	--	--	--	--	--
LOC101750846	gene18855	LOC101750846|101750846|XR_001469626.1|XR_001469626.1|	--	chr20	9928840	9932988	XP_019477629.1	PREDICTED: uncharacterized protein LOC109370697 [Meleagris gallopavo]	UniRef90_UPI00035067F9	PREDICTED: actin cytoskeleton-regulatory complex protein pan1-like, partial n=1 Tax=Gallus gallus RepID=UPI00035067F9	--	--	--	--	--	--
LOC101750858	gene12077	LOC101750858|101750858|XR_212697.2|XR_212697.2|	--	chr7	32718117	32726375	--	--	--	--	--	--	--	--	--	--
LOC101750901	gene12078	LOC101750901|101750901|XR_001467591.1|XR_001467591.1|	--	chr7	32735706	32743675	--	--	--	--	--	--	--	--	--	--
LOC101750930	gene12899	LOC101750930|101750930|XR_001467897.1|XR_001467897.1|	--	chr8	28850004	28851504	--	--	--	--	--	--	--	--	--	--
LOC101751274	gene15114	LOC101751274|101751274|XR_001468706.1|XR_001468706.1|	--	chr12	10060660	10080908	KFQ56676.1	hypothetical protein N334_04300, partial [Pelecanus crispus]	--	--	--	--	--	--	L:Replication, recombination and repair	0IPYD@euNOG:Reverse transcriptase (RNA-dependent DNA polymerase)
LOC101751355	gene23303	LOC101751355|101751355|XR_001464900.1|XR_001464900.1|	--	chr35	65264995	65276067	XP_019330511.1	PREDICTED: RNA-directed DNA polymerase from mobile element jockey-like [Aptenodytes forsteri]	UniRef90_R4GIU1	Uncharacterized protein n=1 Tax=Gallus gallus RepID=R4GIU1_CHICK	--	--	--	--	S:Function unknown	0AC6U@biNOG:Reverse transcriptase (RNA-dependent DNA polymerase)
LOC101751487	gene23304	LOC101751487|101751487|XM_015280777.1;XM_015280778.1;XM_015280780.1;XM_015280779.1|XM_015280777.1;XM_015280778.1;XM_015280780.1;XM_015280779.1|XP_015136263.1;XP_015136264.1;XP_015136266.1;XP_015136265.1	protein_coding	chr35	65314625	65317090	XP_015136265.1	PREDICTED: uncharacterized protein LOC101751487 isoform X2 [Gallus gallus]	UniRef90_UPI00035062DE	PREDICTED: uncharacterized protein LOC101750508 isoform X2 n=1 Tax=Gallus gallus RepID=UPI00035062DE	--	--	--	--	K:Transcription	COG2940@NOG:PHD finger protein
LOC101751503	gene19013	LOC101751503|101751503|XR_001469598.1|XR_001469598.1|	--	chr20	12722044	12735971	--	--	--	--	--	--	--	--	--	--
LOC101751701	gene23251	LOC101751701|101751701|XR_001464902.1|XR_001464902.1|	--	chr35	61666280	61670498	KFV77661.1	hypothetical protein N308_12458, partial [Struthio camelus australis]	--	--	--	--	--	--	--	--
LOC101751715	gene18931	LOC101751715|101751715|XM_004947200.2|XM_004947200.2|XP_004947257.1	protein_coding	chr20	10695917	10697222	XP_004947257.1	PREDICTED: kunitz-type protease inhibitor 4 [Gallus gallus]	UniRef90_UPI0003504F2A	PREDICTED: papilin-like n=1 Tax=Gallus gallus RepID=UPI0003504F2A	--	--	GO:0016020,GO:0004867,GO:0016021	membrane:serine-type endopeptidase inhibitor activity:integral component of membrane	O:Posttranslational modification, protein turnover, chaperones	04PV4@aveNOG:WAP
LOC101751782	gene22598	LOC101751782|101751782|XR_001463921.1|XR_001463921.1|	--	chr35	12694675	12700696	--	--	--	--	--	--	--	--	--	--
LOC101751795	gene19019	LOC101751795|101751795|XR_001469591.1;XR_001469592.1|XR_001469591.1;XR_001469592.1|	--	chr20	13078492	13200404	--	--	--	--	--	--	--	--	--	--
LOC101751837	gene12908	LOC101751837|101751837|XR_001467896.1|XR_001467896.1|	--	chr8	29195437	29199010	--	--	--	--	--	--	--	--	--	--
LOC101751843	gene23980	LOC101751843|101751843|XM_015273180.1|XM_015273180.1|XP_015128666.1	protein_coding	sca8112	5341	9176	XP_015128666.1	PREDICTED: rho-related GTP-binding protein Rho6 [Gallus gallus]	UniRef90_U3I5V1	Uncharacterized protein (Fragment) n=1 Tax=Anas platyrhynchos RepID=U3I5V1_ANAPL	ko04360	Axon guidance	GO:0000166,GO:0005102,GO:0005525,GO:0005737,GO:0005856,GO:0005886,GO:0005912,GO:0007015,GO:0007162,GO:0007264,GO:0016020,GO:0016322	nucleotide binding:receptor binding:GTP binding:cytoplasm:cytoskeleton:plasma membrane:adherens junction:actin filament organization:negative regulation of cell adhesion:small GTPase mediated signal transduction:membrane:neuron remodeling	S:Function unknown	09ZA0@biNOG:Rho family GTPase 1
LOC101751855	gene15215	LOC101751855|101751855|XR_001468658.1;XR_001468656.1;XR_001468660.1;XR_001468661.1;XR_001468657.1;XR_001468652.1;XR_001468654.1;XR_001468659.1;XR_001468653.1;XR_001468655.1|XR_001468658.1;XR_001468656.1;XR_001468660.1;XR_001468661.1;XR_001468657.1;XR_001468652.1;XR_001468654.1;XR_001468659.1;XR_001468653.1;XR_001468655.1|	--	chr12	13890470	13972586	--	--	--	--	--	--	--	--	--	--
LOC101751906	gene18942	LOC101751906|101751906|XM_015296576.1|XM_015296576.1|XP_015152062.1	protein_coding	chr20	10726657	10729791	XP_015152062.1	PREDICTED: neuralized-like protein 2 [Gallus gallus]	UniRef90_F1NIQ8	Uncharacterized protein (Fragment) n=1 Tax=Gallus gallus RepID=F1NIQ8_CHICK	--	--	GO:0005622,GO:0035556	intracellular:intracellular signal transduction	T:Signal transduction mechanisms	0B30R@biNOG:neuralized homolog 2 (Drosophila)
LOC101751964	gene23446	LOC101751964|101751964|XM_015280750.1|XM_015280750.1|XP_015136236.1	protein_coding	chr35	73408803	73416000	XP_015136144.1	PREDICTED: adenylate cyclase type 10-like [Gallus gallus]	UniRef90_UPI0003506E54	PREDICTED: adenylate cyclase type 10-like n=1 Tax=Gallus gallus RepID=UPI0003506E54	ko00230,ko04024,ko04713	Purine metabolism:cAMP signaling pathway:Circadian entrainment	GO:0000166,GO:0000287,GO:0003351,GO:0005524,GO:0005634,GO:0005739,GO:0005829,GO:0005856,GO:0005886,GO:0006171,GO:0007283,GO:0009190,GO:0015630,GO:0016020,GO:0016829,GO:0016849,GO:0030145,GO:0030424,GO:0030425,GO:0030426,GO:0031514,GO:0035556,GO:0042995,GO:0043025,GO:0043065,GO:0045177,GO:0045178,GO:0046872,GO:0048471,GO:0051117,GO:0071241,GO:0071890	nucleotide binding:magnesium ion binding:epithelial cilium movement:ATP binding:nucleus:mitochondrion:cytosol:cytoskeleton:plasma membrane:cAMP biosynthetic process:spermatogenesis:cyclic nucleotide biosynthetic process:microtubule cytoskeleton:membrane:lyase activity:phosphorus-oxygen lyase activity:manganese ion binding:axon:dendrite:growth cone:motile cilium:intracellular signal transduction:c…	F:Nucleotide transport and metabolism	09ZJA@biNOG:adenylate cyclase 10 (soluble)
LOC101752039	gene22966	LOC101752039|101752039|XR_213787.2|XR_213787.2|	--	chr35	37372355	37381463	KFV14541.1	hypothetical protein N340_08661, partial [Tauraco erythrolophus]	UniRef90_G3URB3	Uncharacterized protein (Fragment) n=1 Tax=Meleagris gallopavo RepID=G3URB3_MELGA	--	--	--	--	S:Function unknown	0A5RU@biNOG:Reverse transcriptase (RNA-dependent DNA polymerase)
LOC101752072	gene23306	LOC101752072|101752072|XR_001464911.1;XR_001464912.1|XR_001464911.1;XR_001464912.1|	--	chr35	65431086	65447230	XP_019330511.1	PREDICTED: RNA-directed DNA polymerase from mobile element jockey-like [Aptenodytes forsteri]	UniRef90_R4GIU1	Uncharacterized protein n=1 Tax=Gallus gallus RepID=R4GIU1_CHICK	--	--	--	--	S:Function unknown	0Y65V@NOG:Retrotransposon protein
LOC101752140	gene23882	LOC101752140|101752140|XM_015273053.1;XR_001461851.1;XM_015273052.1;XM_015273051.1|XM_015273053.1;XR_001461851.1;XM_015273052.1;XM_015273051.1|XP_015128539.1;XP_015128538.1;XP_015128537.1	protein_coding	sca8056	40906	59166	XP_015128537.1	PREDICTED: probable ATP-dependent RNA helicase DHX34 [Gallus gallus]_x0001_XP_015128538.1 PREDICTED: probable ATP-dependent RNA helicase DHX34 [Gallus gallus]_x0001_XP_015128539.1 PREDICTED: probable ATP-dependent RNA helicase DHX34 [Gallus gallus]	UniRef90_UPI0000E81F29	PREDICTED: probable ATP-dependent RNA helicase DHX34-like n=1 Tax=Gallus gallus RepID=UPI0000E81F29	--	--	GO:0004004,GO:0005634,GO:0005739,GO:0006396,GO:0044822	ATP-dependent RNA helicase activity:nucleus:mitochondrion:RNA processing:poly(A) RNA binding	A:RNA processing and modification	09TB8@biNOG:DEAH (Asp-Glu-Ala-His) box polypeptide 34
LOC101752170	gene22963	LOC101752170|101752170|XR_001464734.1|XR_001464734.1|	--	chr35	37349734	37351496	--	--	--	--	--	--	--	--	--	--
LOC101752207	gene23449	LOC101752207|101752207|XM_015280656.1|XM_015280656.1|XP_015136142.1	protein_coding	chr35	73438086	73444928	XP_015136281.1	PREDICTED: adenylate cyclase type 10-like [Gallus gallus]	UniRef90_UPI0003504077	PREDICTED: adenylate cyclase type 10-like isoform X2 n=5 Tax=Gallus gallus RepID=UPI0003504077	ko00230,ko04024,ko04713	Purine metabolism:cAMP signaling pathway:Circadian entrainment	--	--	F:Nucleotide transport and metabolism	09ZJA@biNOG:adenylate cyclase 10 (soluble)
LOC101752289	gene15162	LOC101752289|101752289|XM_015293343.1|XM_015293343.1|XP_015148829.1	protein_coding	chr12	11515182	11519148	XP_015148829.1	PREDICTED: interleukin-17 receptor E [Gallus gallus]	UniRef90_UPI000359925D	PREDICTED: interleukin-17 receptor E n=2 Tax=Passeriformes RepID=UPI000359925D	--	--	GO:0005887,GO:0030368	integral component of plasma membrane:interleukin-17 receptor activity	T:Signal transduction mechanisms	0A0A6@biNOG:interleukin 17 receptor E
LOC101752327	gene25600	LOC101752327|101752327|XM_004951003.2|XM_004951003.2|XP_004951060.2	protein_coding	sca13710	5184	9426	XP_004951060.2	PREDICTED: ATP-dependent DNA helicase Q4-like, partial [Gallus gallus]	UniRef90_UPI00035055B1	PREDICTED: ATP-dependent DNA helicase Q4-like n=1 Tax=Gallus gallus RepID=UPI00035055B1	--	--	--	--	--	--
LOC107049130	gene23337	LOC107049130|107049130|XM_015280635.1|XM_015280635.1|XP_015136121.1	protein_coding	chr35	67212352	67214825	XP_015128197.1	PREDICTED: uncharacterized protein LOC101749002 [Gallus gallus]	UniRef90_UPI0003507629	PREDICTED: uncharacterized protein LOC100857344 isoform X2 n=2 Tax=Gallus gallus RepID=UPI0003507629	--	--	--	--	--	--
LOC107049133	gene23285	LOC107049133|107049133|XM_015280773.1|XM_015280773.1|XP_015136259.1	protein_coding	chr35	64220941	64222408	XP_021237304.1	protein FAM71B-like isoform X1 [Numida meleagris]	UniRef90_UPI00035044BC	PREDICTED: protein FAM71B-like isoform X1 n=2 Tax=Gallus gallus RepID=UPI00035044BC	--	--	--	--	--	--
LOC107049153	gene23447	LOC107049153|107049153|XM_015280654.1|XM_015280654.1|XP_015136140.1	protein_coding	chr35	73416531	73421851	XP_015136281.1	PREDICTED: adenylate cyclase type 10-like [Gallus gallus]	UniRef90_UPI0003504077	PREDICTED: adenylate cyclase type 10-like isoform X2 n=5 Tax=Gallus gallus RepID=UPI0003504077	ko00230,ko04024,ko04713	Purine metabolism:cAMP signaling pathway:Circadian entrainment	--	--	F:Nucleotide transport and metabolism	09ZJA@biNOG:adenylate cyclase 10 (soluble)
LOC107049154	gene23290	LOC107049154|107049154|XM_015280630.1|XM_015280630.1|XP_015136116.1	protein_coding	chr35	64652315	64653913	XP_019466182.1	PREDICTED: coiled-coil domain-containing protein 81-like isoform X3 [Meleagris gallopavo]	UniRef90_UPI0003504F88	PREDICTED: uncharacterized protein LOC101750733 isoform X1 n=4 Tax=Gallus gallus RepID=UPI0003504F88	--	--	--	--	S:Function unknown	04PXM@aveNOG:coiled-coil domain containing 81
LOC107049155	gene23294	LOC107049155|107049155|XM_015280632.1|XM_015280632.1|XP_015136118.1	protein_coding	chr35	64672919	64674517	XP_019466182.1	PREDICTED: coiled-coil domain-containing protein 81-like isoform X3 [Meleagris gallopavo]	UniRef90_UPI0003504F88	PREDICTED: uncharacterized protein LOC101750733 isoform X1 n=4 Tax=Gallus gallus RepID=UPI0003504F88	--	--	--	--	S:Function unknown	04PXM@aveNOG:coiled-coil domain containing 81
LOC107049175	gene23749	LOC107049175|107049175|XM_015272917.1|XM_015272917.1|XP_015128403.1	protein_coding	sca8033	109466	112109	KFW66603.1	hypothetical protein AS28_00488, partial [Pygoscelis adeliae]	UniRef90_H9L0E6	Uncharacterized protein n=1 Tax=Gallus gallus RepID=H9L0E6_CHICK	--	--	GO:0004748,GO:0005971,GO:0009263	ribonucleoside-diphosphate reductase activity, thioredoxin disulfide as acceptor:ribonucleoside-diphosphate reductase complex:deoxyribonucleotide biosynthetic process	S:Function unknown	0A5RU@biNOG:Reverse transcriptase (RNA-dependent DNA polymerase)
LOC107049194	gene24235	LOC107049194|107049194|XM_015273396.1|XM_015273396.1|XP_015128882.1	protein_coding	sca8527	11755	15104	XP_015129582.1	PREDICTED: scavenger receptor cysteine-rich type 1 protein M130-like [Gallus gallus]	UniRef90_UPI0003505A03	PREDICTED: deleted in malignant brain tumors 1 protein-like n=1 Tax=Gallus gallus RepID=UPI0003505A03	--	--	GO:0002230,GO:0005044,GO:0006898,GO:0016021,GO:0098779,GO:0098792	positive regulation of defense response to virus by host:scavenger receptor activity:receptor-mediated endocytosis:integral component of membrane:mitophagy in response to mitochondrial depolarization:xenophagy	S:Function unknown	09XSX@biNOG:scavenger receptor cysteine rich domain containing, group B (4 domains)
LOC107049241	gene22219	LOC107049241|107049241|XM_015272564.1|XM_015272564.1|XP_015128050.1	protein_coding	sca7359	105020	105979	XP_015128050.1	PREDICTED: olfactory receptor 14A16-like [Gallus gallus]	UniRef90_UPI0003503A4E	PREDICTED: olfactory receptor 14J1-like, partial n=2 Tax=Gallus gallus RepID=UPI0003503A4E	ko04740	Olfactory transduction	GO:0004984,GO:0005549,GO:0007186	olfactory receptor activity:odorant binding:G-protein coupled receptor signaling pathway	T:Signal transduction mechanisms	09ZQ6@biNOG:Olfactory receptor
LOC107049255	gene22250	LOC107049255|107049255|XM_015272587.1|XM_015272587.1|XP_015128073.1	protein_coding	sca7363	49809	51879	XP_015128073.1	PREDICTED: proline-rich protein 36-like [Gallus gallus]	--	--	--	--	--	--	--	--
LOC107049257	gene22252	LOC107049257|107049257|XM_015272597.1;XM_015272598.1|XM_015272597.1;XM_015272598.1|XP_015128083.1;XP_015128084.1	protein_coding	sca7363	55001	57052	XP_015128083.1	PREDICTED: uncharacterized protein LOC107049257 isoform X1 [Gallus gallus]	--	--	--	--	--	--	--	--
[truncated: 886 more rows]
