# Supplementary material for: Breeding history and candidate genes responsible for black skin of Xichuan black-bone chicken
Source: BMC Genomics. 2020 Jul 23;21:511. doi: 10.1186/s12864-020-06900-8 (PMC7376702; doi:10.1186/s12864-020-06900-8)
Supplement: Supplementary file 12 — Additional file 12: Supplementary Table S8. Difference in expression for dorsal skin between black skin (BS) and yellow skin (YS) in Xichuan black-bone chickens by RNA-Seq. [file 12864_2020_6900_MOESM12_ESM.xlsx]

## Sheet: T04_T05_T06_vs_T01_T02_T03.DEG.
Supplementary table S8 Difference in expression for dorsal skin between black skin and yellow skin in Xichuan black-bone chickens by RNA-Seq
Gene_name	T04_Count	T05_Count	T06_Count	T01_Count	T02_Count	T03_Count	YS04_FPKM	YS05_FPKM	YS06_FPKM	BS01_FPKM	BS02_FPKM	BS03_FPKM	FDR	log2FC	Regulated
SMYD1	2	1	5	853	41	1880	0.0859765	0.0252864	0.118762	22.4392	1.1111	48.7076	7e-12	8.37868	up
--	11	15	26	4418	23	10232	0.00906555	0.015621	0.0277323	4.34923	0.0225456	10.6238	2.69e-07	8.13646	up
MYL3	10	21	12	4755	8	6955	0.83813	1.69529	0.895911	361.727	0.633589	518.593	1.7e-06	8.08409	up
TCAP	2	18	12	2366	6	6115	0.202885	1.679	1.08988	215.452	0.550804	491.887	1.26e-05	8.03965	up
--	0	0	0	18	63	16	0	0	0	1.65281	5.49158	1.43606	2.52e-08	8.02595	up
LOC101748344	1	0	0	104	153	64	0.018341	0	0	2.71179	3.83365	2.25476	2.75e-20	7.87667	up
ACTN2	19	20	31	4922	46	9620	0.286286	0.297144	0.458661	68.563	0.720543	141.267	3.16e-08	7.70232	up
MLANA	9	2	2	662	1350	679	0.994009	0.216349	0.208367	72.0718	145.208	72.4024	2.79e-60	7.66242	up
CRP	366	86	244	22972	62079	40314	28.732	5.38849	19.8978	2045.08	5097.6	3359.5	5.03e-40	7.50297	up
DCT	40	6	22	3230	6445	2087	0.995524	0.151668	0.543447	80.8364	163.432	53.5616	1.19e-36	7.43737	up
MYH7B	62	69	31	11922	42	15983	0.519705	0.581383	0.251223	96.9176	0.350396	126.908	1.13e-06	7.43487	up
PMEL	295	43	220	19963	44521	24078	7.89916	1.14035	5.66006	521.662	1065.02	581.648	6.83e-30	7.32014	up
GPR143	1	0	1	72	142	71	0.0493945	0	0.0467864	3.40271	6.69431	3.35072	2.23e-18	6.91734	up		t
TYR	10	2	7	433	1072	666	0.362086	0.0663497	0.232008	14.7248	36.7762	22.9808	2.35e-48	6.81796	up
NEB	15	20	21	2021	12	4226	0.361095	0.291483	0.512297	20.7714	0.313756	40.4304	3.47e-06	6.80164	up
TNNC1	31	26	11	2682	57	4608	3.30503	2.85704	1.15097	290.886	6.2478	485.431	2.52e-08	6.75596	up
MLPH	33	9	20	1188	3887	1461	0.657318	0.154213	0.381004	21.075	66.6032	25.273	5.79e-35	6.7222	up
SLC38A11	2	1	3	107	376	160	0.0663206	0.0244229	0.0880011	2.94329	11.125	4.69577	6.98e-20	6.66645	up
PAX7	0	0	1	33	30	71	0	0	0.0278433	0.577992	0.507766	1.26443	1.61e-11	6.6177	up
--	1	1	0	81	93	16	0.0120963	0.0259913	5.97e-07	1.75389	1.92677	0.71535	9.72e-10	6.33303	up
MYL10	98	79	37	6803	55	10270	6.89051	7.24724	2.66911	565.665	5.7344	885.343	3.86e-06	6.32846	up
CSRP3	9	25	6	1030	18	2062	0.505445	1.36707	0.318793	55.8133	1.03962	114.584	2.61e-06	6.27413	up
ACTC1	57	16	14	2561	20	3946	3.20768	0.942711	0.802239	147.985	1.19643	228.278	1.98e-05	6.23306	up
MYOM1	18	13	12	1059	47	1972	0.202007	0.193125	0.13552	11.1839	0.659482	21.5399	3.3e-09	6.15714	up
TSPAN10	1	1	4	51	180	206	0.0632532	0.0600039	0.229011	2.95601	9.52911	10.9878	2.2e-14	6.10882	up
EDNRB2	59	60	48	2608	4542	3175	0.987067	0.979097	0.749191	40.5622	72.4262	50.4091	1.34e-94	5.95607	up
TNNC2	9	31	11	481	14	1952	0.880375	2.79853	0.963102	42.7794	1.27281	165.138	6.86e-05	5.58056	up
--	0	0	1	16	15	30	0.0341824	0.000101522	0.338331	3.48922	2.96194	5.74741	6.75e-07	5.48719	up
SM1	20	6	20	554	18	1095	5.62179	1.68569	5.4598	163.209	4.8566	276.033	1.33e-05	5.17614	up
OBSCN	51	106	111	3061	216	6245	0.101482	0.239641	0.210006	5.27113	0.466747	10.9444	5.07e-08	5.15521	up
ALPK3	11	26	18	417	40	1454	0.107729	0.245058	0.159979	3.78654	0.362251	12.943	1.34e-06	5.11592	up
RAB38	24	4	7	297	609	311	0.351942	0.0704513	0.123407	4.97647	10.697	5.32841	1.29e-20	5.11582	up
MC1R	3	2	3	50	145	77	0.338809	0.213839	0.31058	5.20155	14.0878	7.59713	1.49e-12	5.03264	up
ATP7B	2	1	0	23	42	35	0.0158139	0.00774247	0	0.171066	0.336305	0.270008	9.14e-09	4.90311	up
MYO18B	17	16	17	424	36	996	0.126245	0.119768	0.117218	3.00528	0.24213	6.59189	3.89e-07	4.86108	up
LOC101749246	272	136	252	6063	200	12415	3.76837	1.8796	3.26405	79.8017	2.59071	154.463	1.33e-05	4.82998	up
MYH1G	3	37	8	54	10	1235	0.0256667	0.298079	0.0643299	0.431077	0.0903419	9.69117	0.0186262	4.75342	up
TRPM1	23	19	28	338	905	571	0.19026	0.159174	0.231231	2.79396	7.94367	5.08114	2.62e-30	4.69751	up
OCA2	16	17	20	327	627	378	0.300373	0.319011	0.399566	6.25178	12.6365	7.77296	1.18e-32	4.65059	up
SLC6A15	52	32	16	535	1111	849	0.778054	0.490503	0.238191	8.27582	18.0031	13.6801	3.42e-31	4.64605	up
SMTNL1	10	7	16	300	8	504	0.408037	0.228474	0.49333	11.9339	0.292875	18.873	0.000160925	4.61227	up
LBX3	3	8	4	114	26	231	0.308475	1.025	0.367771	11.0118	1.96866	17.5409	3.4e-07	4.60118	up
ANKRD2	14	15	23	270	9	940	0.457268	0.504718	0.722431	8.67683	0.296904	28.2113	0.00048148	4.54818	up
LECT2	7	5	30	79	685	165	0.557633	0.388763	2.26386	6.09282	51.8508	12.5184	4.37e-06	4.46391	up
LOC770260	6	5	5	26	44	264	0.117272	0.0941368	0.0903616	0.482319	0.795033	4.79237	2.14e-05	4.36043	up
HPGDS	65	55	39	813	1437	862	5.16199	4.45982	3.1081	66.9824	118.744	70.8432	9.91e-44	4.29703	up
SLC45A2	5	9	6	79	216	100	0.117653	0.198406	0.15134	0.955534	2.86628	1.28338	9.1e-12	4.28735	up
MYPN	22	12	16	273	9	676	0.137843	0.106822	0.128924	1.49546	0.0896759	4.03781	0.000584582	4.25809	up
MYOM2	8	4	5	22	20	257	0.129022	0.0826662	0.0817996	0.313155	0.307706	3.95185	0.000892827	4.1158	up
CATH3	0	1	5	27	58	19	0	0.199344	0.956145	5.30305	10.4062	3.46091	1.25e-05	4.04131	up
LDB3	92	157	113	2106	109	3677	0.936294	1.5057	1.19382	48.7516	1.1637	87.6626	3.14e-05	4.03	up
TRIM63	11	7	16	162	6	343	0.42014	0.256443	0.554909	5.7461	0.229895	11.4106	0.00249562	3.9022	up
PFKM	39	24	26	485	39	794	0.899382	0.555369	0.570925	10.7623	0.835476	16.8896	1.63e-05	3.89093	up
TNNT2	5	36	4	264	15	372	0.236137	1.43693	0.152719	10.715	0.581837	14.2138	0.00561255	3.84924	up
PAX3	7	5	11	87	145	88	0.129288	0.122796	0.184562	1.81618	3.27989	2.24674	7.01e-12	3.78544	up
EEF1A2	128	280	545	3993	182	8172	4.30562	9.58237	18.0566	137.078	5.82145	267.71	0.00173355	3.70059	up
AvBD2	6	6	21	52	319	59	1.74227	1.66251	5.71432	14.7728	86.0547	16.1289	0.000160925	3.6978	up
TMOD4	17	11	39	265	31	502	0.853937	0.55488	1.76572	12.2741	1.38732	22.0126	0.000328351	3.57351	up
SRL	56	145	67	1189	62	1833	0.795461	2.64243	0.989716	20.2409	1.26179	34.506	0.000566733	3.52897	up
CAMK2A	22	23	25	337	3	460	0.295328	0.311543	0.357862	4.77228	0.0524531	6.28181	0.0192142	3.51452	up
AvBD7	0	2	17	20	160	37	0	0.457569	3.69917	4.6137	33.6396	7.97378	0.0233355	3.49571	up
CACNG1	5	17	18	120	3	288	0.437142	1.42706	1.44696	9.65659	0.307294	22.5004	0.0420034	3.35475	up
CATH1	7	13	14	51	220	67	0.924047	1.62693	1.6761	6.2382	24.5681	7.59551	1.46e-05	3.30821	up
TRIM54	49	23	21	302	19	590	2.44649	1.14523	0.997433	14.5281	0.866738	25.855	0.00367064	3.29594	up
AGBL1	8	30	54	367	22	499	0.0983824	0.334375	0.623202	4.27946	0.26623	5.9173	0.00727619	3.27073	up
ASB12	3	2	5	40	20	39	0.0769633	0.0404281	0.141009	1.302	0.603076	1.30634	1.74e-05	3.26745	up
--	85	67	88	710	158	1390	0.684705	0.529628	0.704864	5.61535	1.1947	10.6833	4.87e-07	3.2397	up
ESRRB	21	4	22	127	206	93	0.228326	0.0683616	0.245501	1.35469	2.45388	1.0221	9.13e-07	3.1795	up
EDN3	117	68	109	637	1238	712	2.15793	1.25072	2.34306	11.9326	24.227	14.5441	3.47e-22	3.14531	up
TMSB10	6	20	6	77	114	88	0.570868	2.17902	0.604823	12.0556	18.991	14.0553	2.44e-07	3.11735	up
GJA8	8	17	14	80	164	90	0.0403565	0.0926571	0.0774556	0.569799	1.14348	0.552931	4.68e-08	3.09454	up
HHATL	84	61	135	813	109	1455	2.46436	1.2977	2.96551	17.6418	2.40191	33.127	0.000116873	3.09105	up
DIRAS2	8	4	6	42	58	55	0.142414	0.0696304	0.113924	0.735983	1.09301	1.00697	2.83e-07	3.08888	up
KCNIP1	8	12	18	121	10	183	0.114483	0.167972	0.241601	1.50922	0.149865	2.43334	0.00727619	3.04065	up
NRAP	126	91	61	543	53	1597	1.14852	0.851082	0.565883	5.02772	0.5184	15.448	0.00567265	2.98676	up
CATH2	7	11	6	32	123	35	1.70997	2.59278	1.35514	7.44431	26.1536	7.51116	0.000301585	2.97487	up
EPHX4	9	6	21	62	94	88	0.394264	0.254023	0.895526	2.62467	4.12607	3.95085	5.42e-06	2.75628	up
SYPL2	137	102	76	794	110	1198	10.2439	7.4859	5.62264	56.1344	7.30023	78.7994	0.000253123	2.74519	up
KBTBD10	134	128	159	749	167	1876	3.2351	2.95342	4.22457	14.1293	4.84691	39.6053	0.000184034	2.73587	up
USP13	39	44	38	223	44	529	0.678637	0.847547	0.738016	3.91719	0.713476	9.35003	0.00163912	2.72156	up
FAM40B	22	23	20	138	23	259	0.354976	0.349588	0.314686	2.14907	0.342946	3.74421	0.00419832	2.69246	up
HSPB2	25	19	23	115	29	248	1.92434	1.41663	0.970084	7.7445	1.87413	13.8368	0.00430259	2.54992	up
TMEFF1	197	128	104	791	109	1556	3.4531	2.73624	2.63545	12.5033	2.78994	27.6464	0.00345232	2.52485	up
C14ORF166B	5	8	10	38	67	27	0.223725	0.303253	0.404556	1.57915	2.58281	1.19373	0.000557392	2.51001	up
APOBEC2	200	117	87	808	153	1241	7.46491	4.33929	3.18999	31.2338	5.94295	48.0869	0.000615212	2.45421	up
MYOM3	134	120	117	664	130	1193	1.58545	2.01527	1.16343	8.01359	1.45827	13.3228	0.000481516	2.42772	up
CDK15	9	8	17	27	87	65	0.249911	0.210835	0.463783	0.672097	2.45567	1.8552	0.00147667	2.39234	up
SLC6A17	9	4	12	37	37	58	0.140427	0.120447	0.144425	0.508191	0.404024	0.635453	0.000471148	2.39155	up
SPAG16	9	10	18	63	54	73	0.219221	0.213548	0.14706	1.04862	1.04399	1.44749	4.27e-05	2.35649	up
WEE2	10	0	3	25	15	26	0.233241	0	0.0654434	0.540324	0.343288	0.584711	0.040936	2.32071	up
PSCA	36	63	12	118	262	168	2.75404	4.81862	0.910932	9.5211	20.3299	13.0318	0.000892827	2.30896	up
GRIN2C	3	11	1	28	20	26	0.0506307	0.158733	0.0151826	0.381481	0.222744	0.353866	0.0230607	2.28188	up
AIFM3	5	4	4	22	27	15	0.0751733	0.103518	0.0808053	0.377733	0.452165	0.280711	0.0108015	2.27561	up
KLHL30	30	50	44	180	38	325	0.828261	1.39144	1.19243	4.89682	0.965406	8.25735	0.0230607	2.13413	up
SERPINB10	28	22	43	61	229	113	0.839159	0.714173	1.33079	1.92227	7.61404	3.7475	0.00345232	2.12028	up
SYT12	43	24	27	95	152	158	1.38804	0.713647	0.93558	3.28976	4.71271	5.06413	3.5e-05	2.11236	up
SIM2	29	15	19	96	40	135	0.257701	0.138572	0.177003	0.881813	0.39878	1.34342	0.00371601	2.10694	up
TMOD1	70	107	68	449	76	513	1.74219	2.70488	1.73995	11.4406	2.03058	13.5431	0.00582556	2.08829	up
SCRG1	67	56	58	258	297	210	1.10678	1.34394	1.7949	8.4156	10.9955	8.8438	4.61e-09	2.08603	up
SIX1	32	17	14	88	35	143	1.27896	0.677461	0.546569	3.40891	1.30775	5.30556	0.0128552	2.0805	up
LOC419112	25	39	41	94	207	132	1.03012	1.45506	1.47027	4.64373	10.4586	6.87594	0.0001622	2.04855	up
LOC107050621	103	108	121	444	112	744	3.34108	3.40396	3.74728	13.6903	3.22388	21.1771	0.00387419	1.97546	up
LOC107055804	5	7	10	17	40	27	0.421393	0.581171	0.797385	1.49018	3.28691	2.25983	0.0413602	1.92341	up
DRCC1	53	25	77	151	309	114	0.642799	0.310206	0.936588	1.85104	3.88491	1.43342	0.0065518	1.89544	up
LOC416916	105	82	98	252	457	281	3.08634	2.59446	3.07101	8.15372	14.8557	9.15378	1.34e-06	1.80438	up
LOC772080	244	79	50	319	676	248	7.6953	2.52238	1.5405	9.99654	20.8243	7.56674	0.0376193	1.74761	up
PDE4DIP	1039	983	1153	3683	1016	5903	7.45178	6.97709	7.86799	26.844	6.89497	41.626	0.00392026	1.74695	up
LOC101748464	101	101	123	381	94	592	4.08687	4.04425	4.46927	13.5184	3.48111	20.1693	0.0240538	1.72128	up
LOC101748756	132	158	167	552	122	825	2.97715	3.4995	3.58927	11.9973	2.50376	16.7633	0.0219688	1.72007	up
P2RX6	26	34	26	69	135	77	1.14441	1.42914	1.0872	2.95121	5.61442	3.13646	0.0051266	1.71267	up
--	24	27	33	87	102	85	1.04868	1.20569	1.44911	3.87256	4.67037	3.92919	0.000892827	1.70952	up
LOC107051082	34	28	64	108	103	197	0.915275	0.849536	1.6649	2.95479	2.50678	5.02192	0.00942126	1.69997	up
--	21	17	12	37	40	83	0.280721	0.231158	0.158857	0.504522	0.540799	1.1282	0.0410632	1.67959	up
CCL1	74	58	87	281	173	244	6.66213	5.69071	8.16938	26.1942	15.453	21.3832	4.34e-05	1.67862	up
RYR1	100	106	114	360	95	561	5.46544	5.78117	6.23101	19.3046	4.92833	28.7628	0.0258618	1.67304	up
SMTNL2	272	277	266	846	297	1424	3.33607	3.37473	3.28372	11.6157	3.9638	21.5236	0.00235011	1.66251	up
--	91	73	67	232	304	185	1.77678	1.43968	1.3392	4.66025	6.42978	3.91062	3.9e-05	1.6497	up
LOC429249	47	37	77	209	136	143	0.470353	0.368915	0.750898	2.0561	1.2795	1.35403	0.00341914	1.60525	up
ZNF106	389	381	467	1267	412	2015	2.25408	2.28067	2.81193	7.82566	2.67611	13.3591	0.0051266	1.58556	up
B4GALT6	47	65	63	147	226	124	0.697928	0.970656	1.00111	2.26399	3.84231	2.11092	0.00367249	1.5123	up
CRHR2	48	36	57	154	74	169	1.68546	1.55183	2.04046	6.91304	2.80767	5.55393	0.0222359	1.49885	up
SLC24A5	26	28	55	92	131	82	0.651783	0.711278	1.41027	3.25956	3.8045	2.57754	0.0337322	1.48935	up
RASGRP3	214	206	279	513	830	594	4.44224	5.19331	7.18492	12.2707	21.532	14.3881	2.98e-07	1.47861	up
FHL1	2414	2169	1659	6749	2458	8004	91.4054	84.0071	65.1424	267.849	100.387	332.407	0.00142881	1.47138	up
TMEM132E	52	42	107	162	163	225	0.66552	0.528586	1.32546	2.0411	1.94196	2.68614	0.0192142	1.45827	up
KIT	99	63	95	227	260	214	1.24955	0.808587	1.24046	2.95847	3.57793	2.95236	0.000278045	1.45523	up
GPNMB	3493	2616	2285	6250	8319	8293	64.6666	49.0695	43.3863	119.455	164.951	164.562	6.87e-09	1.45491	up
CLSTN2	18	21	22	42	60	64	0.111764	0.134598	0.13009	0.269884	0.384853	0.410207	0.0440975	1.44714	up
JPH1	109	130	82	249	127	461	1.59799	1.81743	1.1617	3.68073	2.07583	7.21899	0.0454839	1.38966	up
GJA5	168	130	174	314	594	309	3.13648	2.42822	3.25312	6.09587	12.0008	5.87835	0.000644026	1.37502	up
DGKB	58	30	29	106	113	83	1.05626	0.435424	0.417869	2.05668	1.90918	1.42765	0.0486661	1.37487	up
FNDC5	72	77	64	208	86	252	1.9428	2.08253	1.71207	5.61308	2.26191	6.60095	0.0486661	1.36434	up
SLMO2	989	966	1183	2789	2583	2564	24.6596	24.5317	31.0253	72.0955	72.3393	71.8636	6.21e-11	1.34666	up
RNF207	108	186	134	362	175	541	3.09301	4.95773	3.6153	9.61907	4.56341	13.395	0.0242384	1.33917	up
RRAD	95	152	118	311	345	257	1.92603	3.08893	2.47902	6.42579	7.59512	5.69039	0.000390792	1.32986	up
ST6GALNAC1	117	213	118	296	516	305	2.7398	4.5045	2.81923	6.72444	10.8937	6.80335	0.00387419	1.32582	up
ST3GAL5	80	50	67	151	200	125	1.45582	0.953068	1.29229	2.82866	4.10754	2.56734	0.0220372	1.2804	up
ATP5E	1489	1608	1428	3175	3400	3661	329.591	354.772	320.232	734.209	705.436	755.204	2.18e-08	1.18607	up
TACSTD2	88	127	75	243	180	227	6.73048	9.9176	5.91037	19.5989	14.9515	18.7159	0.0182996	1.17135	up
GPRC5B	429	276	576	839	1165	838	6.0322	3.87558	8.21098	12.0013	17.6316	12.7892	0.000627447	1.15812	up
MLF1	333	379	294	828	358	1025	9.02633	9.75975	8.84751	23.3557	9.71095	30.0618	0.0179877	1.14358	up
CFD	2783	2716	2233	4745	6897	4276	183.335	173.442	142.517	301.953	409.549	252.885	0.000232385	1.05082	up
PTN	380	333	291	759	425	884	3.70347	3.2606	2.9164	7.52087	4.69946	9.61182	0.0051266	1.05055	up
COQ10B	141	121	120	243	295	243	8.06605	7.00359	7.17591	14.2367	17.8153	14.8401	0.00921677	1.03992	up
SYNPR	586	710	493	1105	1555	976	16.6026	20.3764	14.5398	32.8201	46.6908	30.1991	0.000328351	1.03185	up
IL16	149	115	130	240	318	242	1.69863	1.34648	1.47104	2.81148	3.84342	2.89504	0.0147375	1.03015	up
VAT1L	155	157	121	264	373	232	2.3658	2.42238	1.92962	4.15065	6.22822	3.8858	0.0280904	1.01338	up
ISLR2	910	468	422	314	336	231	18.6519	9.08852	8.1436	6.05912	6.41069	4.39522	0.0319233	-1.02043	down
KRT14	12144	12038	8076	5811	5284	4082	764.572	699.235	557.741	296.221	296.547	214.605	0.000145499	-1.07895	down
LOC107050976	391	424	321	94	266	139	45.979	50.0459	37.6551	11.3595	29.6007	15.7446	0.0337322	-1.17676	down
--	1371	1583	1148	381	976	409	192.553	223.288	157.792	54.8124	131.572	55.4184	0.00799187	-1.20621	down
PRLR	2472	2417	1011	612	1052	679	18.0617	17.1439	6.35509	3.95192	7.17723	4.81332	0.00205622	-1.3224	down
PSTPIP2	184	126	107	51	53	61	5.44452	3.72521	3.18039	1.53201	1.62293	1.8579	0.0192521	-1.32626	down
ZBTB16	2339	997	1127	322	645	722	40.3531	19.4494	20.326	6.06128	11.419	12.238	0.00343923	-1.39104	down
WFIKKN2	1089	2279	3218	1331	446	568	19.5787	41.025	56.9882	24.6393	8.27441	10.5278	0.0182996	-1.48378	down
LOC107049024	247	294	227	105	101	63	7.48966	8.92943	6.78167	3.27201	3.07068	1.88676	0.000154939	-1.50383	down
EDA2R	1558	1709	1478	360	449	847	16.3922	17.9118	15.4658	3.94078	5.45904	8.81885	5.32e-06	-1.51001	down
--	211	422	181	48	141	86	9.93424	19.9544	8.29373	2.23367	6.19352	3.8795	0.0192521	-1.55552	down
HTR3A	506	157	216	65	95	119	4.61685	1.43419	1.95849	0.607451	0.873465	1.09653	0.00744445	-1.64353	down
LOC100858647	140	342	274	36	102	92	20.9487	52.3482	42.1447	5.91104	16.3805	15.3489	0.00619022	-1.70723	down
MSLNL	155	62	43	23	28	24	2.76286	1.09324	0.75996	0.418068	0.502676	0.423617	0.033371	-1.77767	down
LOC420043	468	585	493	132	181	117	16.1558	20.0635	16.447	4.54109	6.04237	3.86645	5.26e-11	-1.83673	down
--	68	48	21	16	6	12	2.77958	2.01668	0.876874	0.703244	0.293855	0.516278	0.0246996	-1.9895	down
LOC423786	131	57	40	13	19	21	5.20239	2.37491	1.63972	0.611456	0.840446	0.913155	0.00558548	-2.08656	down
--	57	59	36	19	3	6	4.66542	4.82942	2.8601	1.62029	0.238028	0.502751	0.00205622	-2.4171	down
AGPAT1	10	198	35	16	5	8	0.116519	2.37403	0.365349	0.187491	0.0611963	0.0865288	0.0305234	-3.04526	down
--	36	45	24	0	1	11	0.895043	1.14386	0.618214	3.81e-09	0.0315235	0.302157	0.00153013	-3.08161	down
AGT	168	926	262	55	66	18	3.43028	19.08	5.51691	1.17123	1.50546	0.429243	7.15e-06	-3.27568	down
HPX	81	654	104	36	21	12	4.12577	32.5239	5.09106	1.84185	0.984037	0.595052	9.57e-05	-3.59074	down
ALB	7	3514	227	19	4	14	0.227291	107.622	6.9909	0.603765	0.160711	0.482556	0.000291134	-6.64335	down
LOC107050953	76	43	22	0	0	0	3.82898	2.14575	1.11897	5.24e-33	5.31e-38	1.19e-05	6.11e-12	-8.55255	down
