# Supplementary material for: Breeding history and candidate genes responsible for black skin of Xichuan black-bone chicken
Source: BMC Genomics. 2020 Jul 23;21:511. doi: 10.1186/s12864-020-06900-8 (PMC7376702; doi:10.1186/s12864-020-06900-8)
Supplement: Supplementary file 13 — Additional file 13: Supplementary Table S9. Coding potential of TCONS_00054154. [file 12864_2020_6900_MOESM13_ESM.xlsx]

## Sheet: Sheet1
Supplementary table S9 Coding potential of TCONS_00054154 by software
ID	Software	Length(bp)	Code capacity	Coding potential scores
TCONS-00054154	CNCI	1610	noncoding	-0.161382
	CPAT	1610	noncoding	0.0555219
	CPC	1610	noncoding	-0.854222
